# Supplementary material for: Bis[5-methyl-2,3-bis­(thio­phen-2-yl)quinoxaline-κN 1](nitrato-κ2 O,O′)silver(I)
Source: IUCrdata. 2023 Mar 23;8(Pt 3):x230265. doi: 10.1107/S2414314623002651 (PMC10171324; doi:10.1107/S2414314623002651)
Supplement: Supplementary file 1 [file x-08-x230265-sup1.cif]

##############################################################################
#                                                                            #
# This CIF contains the data for a data article accepted for                 #
# publication in IUCrData. It conforms to the requirements of                #
# Notes for Authors for IUCrData, and has been                               #
# peer reviewed under the auspices of IUCrData.                              #
#                                                                            #
# Full details of the Crystallographic Information File format               #
# are given in the paper "The Crystallographic Information File (CIF):       #
# a New Standard Archive File for Crystallography" by S. R. Hall, F. H.      #
# Allen and I. D. Brown [Acta Cryst. (1991), A47, 655-685].                  #
#                                                                            #
# The current version of the core CIF dictionary is obtainable from          #
# ftp://ftp.iucr.org/pub/cif_core.dic.                                       #
#                                                                            #
# Software is freely available for graphical display of the structure(s)     #
# in this CIF. For information consult the CIF software page                 #
# http://www.iucr.org/resources/cif/software.                                #
#                                                                            #
# This file may be used for bona fide research purposes within the           #
# scientific community so long as proper attribution is given to the data    # 
# article from which it was obtained.                                        #
#                                                                            #
##############################################################################
data_I
_audit_creation_method
;
Olex2 1.2
(compiled 2018.05.29 svn.r3508 for OlexSys, GUI svn.r5506)
;
_journal_date_recd_electronic     2023-03-17
_journal_date_accepted     2023-03-20
_journal_name_full     'IUCrData'
_journal_year     2023
_journal_volume     8
_journal_issue      3
_journal_page_first     0
_journal_page_last     0
_journal_paper_category     HM
_journal_paper_doi     10.1107/S2414314623002651
_journal_coeditor_code     BT4136
_publ_contact_author_name     'Guy Crundwell'
_publ_contact_author_address
;
Department of Chemistry & Biochemistry
Central Connecticut State University
1619 Stanley Street
New Britain, CT 06053
;
_publ_contact_author_email     'crundwellg@ccsu.edu'
_publ_contact_author_fax     ?
_publ_contact_author_phone     '8608322682'
_publ_section_title
;\
Bis[5-methyl-2,3-bis(thiophen-2-yl)quinoxaline-\k<i>N</i>^1^](nitrato-\
\k^2^<i>O</i>,<i>O</i>')silver(I)
;
loop_
    _publ_author_name
    _publ_author_footnote
    _publ_author_address
    'Crundwell, Guy' .
;
Department of Chemistry & Biochemistry
Central Connecticut State University
1619 Stanley Street
New Britain, CT 06053, USA
;
    'Ellis, Kristin M.' .
;
Department of Chemistry & Biochemistry
Central Connecticut State University
1619 Stanley Street
New Britain, CT 06053, USA
;
_publ_section_synopsis
;
In the title compound, the silver(I) metal center sits on a twofold symmetry
axis, as does the coordinated nitrato anion. The two 2-thienyl groups of the
ligand make dihedral angles of 17.14(9) and 77.55(6)\% with respect to the
quinoxaline plane. The thienyl group that is less planar with the quinoxaline
ring exhibits ring-flip disorder.
;
_chemical_name_systematic
;\
Bis[5-methyl-2,3-bis(thiophen-2-yl)quinoxaline-\k<i>N</i>^1^](nitrato-\
\k^2^<i>O</i>,<i>O</i>')silver(I)
;
_chemical_name_common
;
Bis-(2,3-di(thiophen-2'-yl)-5-methylquinoxaline)silver(I) nitrate
;
_chemical_formula_moiety     'C34 H24 Ag N5 O3 S4'
_chemical_formula_sum     'C34 H24 Ag N5 O3 S4'
_chemical_formula_iupac     '[Ag (N O3) (C17 H12 N2 S2)2]'
_chemical_formula_weight     786.69
_chemical_melting_point     ?
_space_group_crystal_system     monoclinic
_space_group_name_H-M_alt     'C 1 2/c 1'
_space_group_name_Hall     '-C 2yc'
loop_
    _space_group_symop_id
    _space_group_symop_operation_xyz
    1 'x, y, z'
    2 '-x, y, -z+1/2'
    3 'x+1/2, y+1/2, z'
    4 '-x+1/2, y+1/2, -z+1/2'
    5 '-x, -y, -z'
    6 'x, -y, z-1/2'
    7 '-x+1/2, -y+1/2, -z'
    8 'x+1/2, -y+1/2, z-1/2'
_cell_length_a     18.9246(10)
_cell_length_b     8.9789(4)
_cell_length_c     22.2776(13)
_cell_angle_alpha     90.00
_cell_angle_beta     120.967(7)
_cell_angle_gamma     90.00
_cell_volume     3245.9(3)
_cell_formula_units_Z     4
_cell_measurement_reflns_used     3173
_cell_measurement_theta_min     4.5270
_cell_measurement_theta_max     31.6540
_cell_measurement_temperature     293(2)
_exptl_crystal_description     block
_exptl_crystal_colour     colorless
_exptl_crystal_size_max     0.38
_exptl_crystal_size_mid     0.35
_exptl_crystal_size_min     0.20
_exptl_crystal_density_diffrn     1.610
_exptl_crystal_density_meas     ?
_exptl_crystal_density_method     'not measured'
_exptl_crystal_F_000     1592
_exptl_absorpt_coefficient_mu     0.923
_exptl_absorpt_correction_type     multi-scan
_exptl_absorpt_process_details
;
(CrysAlisPro; Oxford Diffraction, 2009)
;
_exptl_absorpt_correction_T_min     0.88555
_exptl_absorpt_correction_T_max     1.00000
_exptl_special_details
;
Hydrogen atoms on sp^2^ carbons were included in
calculated positions
with a C-H distance of
0.93 \%A  and were  included in the refinement in
riding motion approximation with U~iso~ = 1.2U~eq~
of the carrier atom and
hydrogen atoms on sp^3^ carbons were included in
calculated positions
with a C-H distance of
0.96 \%A  and were  included in the refinement in
riding motion approximation with U~iso~ = 1.5U~eq~
of the carrier atom.
;
_diffrn_ambient_temperature     293(2)
_diffrn_source     'fine-focus sealed X-ray tube'
_diffrn_radiation_type     MoK\a
_diffrn_radiation_wavelength     0.71073
_diffrn_radiation_monochromator     graphite
_diffrn_measurement_device_type     'Xcalibur, Sapphire3'
_diffrn_measurement_device     'four-circle diffractometer'
_diffrn_measurement_method     '\w scans'
_diffrn_detector     'CCD'
_diffrn_detector_area_resol_mean     16.1790
_diffrn_reflns_number     11880
_diffrn_reflns_av_R_equivalents     0.0237
_diffrn_reflns_av_unetI/netI     0.0368
_diffrn_reflns_theta_min     4.14
_diffrn_reflns_theta_max     33.50
_diffrn_reflns_theta_full     28.00
_diffrn_measured_fraction_theta_max     0.900
_diffrn_measured_fraction_theta_full     0.996
_diffrn_reflns_limit_h_min     -25
_diffrn_reflns_limit_h_max     28
_diffrn_reflns_limit_k_min     -13
_diffrn_reflns_limit_k_max     9
_diffrn_reflns_limit_l_min     -34
_diffrn_reflns_limit_l_max     19
_diffrn_standards_number     ?
_diffrn_standards_interval_count     ?
_diffrn_standards_interval_time     ?
_diffrn_standards_decay_%     ?
_diffrn_radiation_probe     x-ray
_refine_special_details
;
 Refinement of F^2^ against ALL reflections.  The weighted R-factor wR and
 goodness of fit S are based on F^2^, conventional R-factors R are based
 on F, with F set to zero for negative F^2^. The threshold expression of
 F^2^ > 2sigma(F^2^) is used only for calculating R-factors(gt) etc. and is
 not relevant to the choice of reflections for refinement.  R-factors based
 on F^2^ are statistically about twice as large as those based on F, and R-
 factors based on ALL data will be even larger.
;
_reflns_number_total     5743
_reflns_number_gt     3896
_reflns_threshold_expression     I>2\s(I)
_refine_ls_structure_factor_coef     Fsqd
_refine_ls_matrix_type     full
_refine_ls_R_factor_all     0.0723
_refine_ls_R_factor_gt     0.0412
_refine_ls_wR_factor_gt     0.0918
_refine_ls_wR_factor_ref     0.1068
_refine_ls_goodness_of_fit_ref     1.037
_refine_ls_restrained_S_all     1.037
_refine_ls_number_reflns     5743
_refine_ls_number_parameters     228
_refine_ls_number_restraints     30
_refine_ls_hydrogen_treatment     constr
_refine_ls_weighting_scheme     calc
_refine_ls_weighting_details
         'calc w=1/[\s^2^(Fo^2^)+(0.0440P)^2^+0.9845P] where P=(Fo^2^+2Fc^2^)/3'
_atom_sites_solution_hydrogens     geom
_atom_sites_solution_primary     direct
_atom_sites_solution_secondary     difmap
_refine_ls_shift/su_max     0.000
_refine_ls_shift/su_mean     0.000
_refine_diff_density_max     0.321
_refine_diff_density_min     -0.459
_refine_ls_extinction_method     none
_refine_ls_extinction_coef     ?
loop_
    _atom_type_symbol
    _atom_type_description
    _atom_type_scat_dispersion_real
    _atom_type_scat_dispersion_imag
    _atom_type_scat_source
    'C' 'C' 0.0033 0.0016
                         'International Tables Vol C Tables 4.2.6.8 and 6.1.1.4'
    'H' 'H' 0.0000 0.0000
                         'International Tables Vol C Tables 4.2.6.8 and 6.1.1.4'
    'N' 'N' 0.0061 0.0033
                         'International Tables Vol C Tables 4.2.6.8 and 6.1.1.4'
    'O' 'O' 0.0106 0.0060
                         'International Tables Vol C Tables 4.2.6.8 and 6.1.1.4'
    'S' 'S' 0.1246 0.1234
                         'International Tables Vol C Tables 4.2.6.8 and 6.1.1.4'
    'Ag' 'Ag' -0.8971 1.1015
                         'International Tables Vol C Tables 4.2.6.8 and 6.1.1.4'
_computing_data_collection
;
CrysAlis CCD (Oxford Diffraction, 2009)
;
_computing_cell_refinement
;
CrysAlis RED (Oxford Diffraction, 2009)
;
_computing_data_reduction
;
CrysAlis RED (Oxford Diffraction, 2009)
;
_computing_structure_solution
;
SHELXS97 (Sheldrick, 2008)
;
_computing_structure_refinement
;
SHELXL (Sheldrick, 2015)
;
_computing_molecular_graphics
;
Olex2 (Dolomanov <i>et al.</i>,  2009) and
ORTEP-3 for Windows (Farrugia, 2012)
;
_computing_publication_material
;
Olex2 (Dolomanov <i>et al.</i>,  2009)
;
loop_
    _atom_site_type_symbol
    _atom_site_label
    _atom_site_fract_x
    _atom_site_fract_y
    _atom_site_fract_z
    _atom_site_U_iso_or_equiv
    _atom_site_adp_type
    _atom_site_calc_flag
    _atom_site_occupancy
    _atom_site_disorder_assembly
    _atom_site_disorder_group
    Ag Ag1 0.5000 0.28104(3) 0.7500 0.05147(10) Uani d 1 . .
    O O1 0.47816(15) 0.5374(2) 0.78512(12) 0.0785(6) Uani d 1 . .
    O O2 0.5000 0.7444(4) 0.7500 0.0920(11) Uani d 1 . .
    N N1 0.37028(10) 0.2035(2) 0.67321(9) 0.0397(4) Uani d 1 A .
    N N2 0.21614(10) 0.0848(2) 0.57801(9) 0.0404(4) Uani d 1 . .
    N N3 0.5000 0.6080(4) 0.7500 0.0537(7) Uani d 1 . .
    C C1 0.27757(12) 0.0778(2) 0.56570(10) 0.0386(4) Uani d 1 A .
    C C2 0.35742(12) 0.1362(2) 0.61561(10) 0.0378(4) Uani d 1 . .
    C C3 0.30625(13) 0.2174(2) 0.68498(11) 0.0396(4) Uani d 1 . .
    C C4 0.31805(15) 0.2932(3) 0.74494(12) 0.0517(6) Uani d 1 A .
    H H4 0.3686 0.3366 0.7761 0.062 Uiso calc 1 . .
    C C5 0.25366(16) 0.3015(3) 0.75613(13) 0.0531(6) Uani d 1 . .
    H H5 0.2608 0.3511 0.7955 0.064 Uiso calc 1 A .
    C C6 0.17693(15) 0.2370(3) 0.70951(13) 0.0467(5) Uani d 1 A .
    H H6 0.1348 0.2435 0.7192 0.056 Uiso calc 1 . .
    C C7 0.16241(12) 0.1645(2) 0.64991(11) 0.0406(4) Uani d 1 . .
    C C8 0.22894(12) 0.1547(2) 0.63735(10) 0.0367(4) Uani d 1 A .
    C C9 0.08016(14) 0.0988(3) 0.59912(13) 0.0571(6) Uani d 1 A .
    H H9A 0.0870 -0.0036 0.5906 0.086 Uiso calc 1 . .
    H H9B 0.0558 0.1532 0.5559 0.086 Uiso calc 1 . .
    H H9C 0.0449 0.1045 0.6182 0.086 Uiso calc 1 . .
    C C10 0.25759(13) 0.0051(3) 0.49975(11) 0.0431(5) Uani d 1 . .
    C C11 0.29678(16) 0.0086(3) 0.46086(12) 0.0536(6) Uani d 1 A .
    H H11 0.3452 0.0600 0.4739 0.064 Uiso calc 1 . .
    C C12 0.25216(19) -0.0774(3) 0.39869(14) 0.0667(7) Uani d 1 . .
    H H12 0.2688 -0.0887 0.3663 0.080 Uiso calc 1 A .
    C C13 0.18427(16) -0.1403(3) 0.39128(13) 0.0619(7) Uani d 1 A .
    H H13 0.1490 -0.2000 0.3534 0.074 Uiso calc 1 . .
    S S1 0.16912(4) -0.10019(8) 0.45797(3) 0.06093(18) Uani d 1 A .
    C C14 0.42926(12) 0.1231(2) 0.60653(11) 0.0405(4) Uani d 0.647(4) A 1
    C C15 0.4616(7) 0.2282(9) 0.5845(7) 0.0562(8) Uani d 0.647(4) A 1
    H H15 0.4423 0.3255 0.5739 0.067 Uiso calc 0.647(4) A 1
    C C16 0.529(2) 0.173(2) 0.579(3) 0.0586(11) Uani d 0.647(4) A 1
    H H16 0.5563 0.2273 0.5614 0.070 Uiso calc 0.647(4) A 1
    C C17 0.5493(8) 0.0331(15) 0.6030(10) 0.061(2) Uani d 0.647(4) A 1
    H H17 0.5946 -0.0181 0.6076 0.073 Uiso calc 0.647(4) A 1
    S S2 0.48188(14) -0.03878(19) 0.62341(13) 0.0742(5) Uani d 0.647(4) A 1
    C C14B 0.42926(12) 0.1231(2) 0.60653(11) 0.0405(4) Uani d 0.353(4) A 2
    C C15B 0.4753(11) -0.0013(15) 0.6156(11) 0.0742(5) Uani d 0.353(4) A 2
    H H15B 0.4699 -0.0908 0.6339 0.089 Uiso calc 0.353(4) A 2
    C C16B 0.5332(17) 0.024(3) 0.593(2) 0.061(2) Uani d 0.353(4) A 2
    H H16B 0.5654 -0.0503 0.5902 0.073 Uiso calc 0.353(4) A 2
    C C17B 0.536(4) 0.167(4) 0.577(5) 0.0586(11) Uani d 0.353(4) A 2
    H H17B 0.5746 0.2062 0.5680 0.070 Uiso calc 0.353(4) A 2
    S S2B 0.4599(3) 0.2654(4) 0.5764(3) 0.0562(8) Uani d 0.353(4) A 2
loop_
    _atom_site_aniso_label
    _atom_site_aniso_U_11
    _atom_site_aniso_U_22
    _atom_site_aniso_U_33
    _atom_site_aniso_U_12
    _atom_site_aniso_U_13
    _atom_site_aniso_U_23
    Ag1 0.03173(12) 0.0712(2) 0.04456(14) 0.000 0.01473(10) 0.000
    O1 0.0970(16) 0.0848(14) 0.0859(15) 0.0033(12) 0.0700(14) 0.0022(11)
    O2 0.093(3) 0.061(2) 0.092(2) 0.000 0.026(2) 0.000
    N1 0.0327(8) 0.0489(10) 0.0362(8) -0.0001(7) 0.0168(7) -0.0003(7)
    N2 0.0359(8) 0.0433(10) 0.0414(9) -0.0012(7) 0.0195(7) -0.0022(7)
    N3 0.0424(14) 0.065(2) 0.0481(15) 0.000 0.0195(12) 0.000
    C1 0.0357(10) 0.0393(11) 0.0386(10) 0.0009(8) 0.0175(8) 0.0012(8)
    C2 0.0332(9) 0.0411(11) 0.0384(10) 0.0015(8) 0.0180(8) 0.0027(8)
    C3 0.0347(9) 0.0469(11) 0.0375(9) -0.0015(9) 0.0188(8) -0.0006(9)
    C4 0.0449(12) 0.0678(16) 0.0446(11) -0.0105(11) 0.0246(10) -0.0127(11)
    C5 0.0558(14) 0.0644(16) 0.0489(12) -0.0041(12) 0.0340(11) -0.0090(11)
    C6 0.0461(12) 0.0529(13) 0.0517(12) 0.0041(10) 0.0328(11) 0.0064(10)
    C7 0.0357(10) 0.0422(11) 0.0454(11) 0.0016(8) 0.0219(9) 0.0064(9)
    C8 0.0345(9) 0.0369(10) 0.0382(9) 0.0015(8) 0.0184(8) 0.0040(8)
    C9 0.0414(12) 0.0742(17) 0.0593(14) -0.0112(11) 0.0284(11) -0.0076(13)
    C10 0.0390(10) 0.0451(12) 0.0404(10) 0.0034(9) 0.0169(9) -0.0024(8)
    C11 0.0591(14) 0.0626(15) 0.0425(12) -0.0111(12) 0.0287(11) -0.0110(11)
    C12 0.0739(19) 0.0817(19) 0.0456(13) 0.0012(15) 0.0314(13) -0.0095(13)
    C13 0.0509(14) 0.0680(17) 0.0461(12) 0.0061(13) 0.0102(11) -0.0152(12)
    S1 0.0405(3) 0.0738(4) 0.0590(4) -0.0038(3) 0.0189(3) -0.0197(3)
    C14 0.0351(10) 0.0472(12) 0.0405(10) 0.0025(8) 0.0203(8) 0.0002(9)
    C15 0.0572(9) 0.043(2) 0.0860(17) 0.0055(13) 0.0495(10) 0.0135(13)
    C16 0.053(5) 0.066(2) 0.073(3) -0.0032(16) 0.043(3) 0.003(3)
    C17 0.043(5) 0.068(2) 0.081(6) 0.014(3) 0.038(6) 0.005(3)
    S2 0.0757(8) 0.0617(11) 0.1139(11) 0.0299(7) 0.0693(9) 0.0374(8)
    C14B 0.0351(10) 0.0472(12) 0.0405(10) 0.0025(8) 0.0203(8) 0.0002(9)
    C15B 0.0757(8) 0.0617(11) 0.1139(11) 0.0299(7) 0.0693(9) 0.0374(8)
    C16B 0.043(5) 0.068(2) 0.081(6) 0.014(3) 0.038(6) 0.005(3)
    C17B 0.053(5) 0.066(2) 0.073(3) -0.0032(16) 0.043(3) 0.003(3)
    S2B 0.0572(9) 0.043(2) 0.0860(17) 0.0055(13) 0.0495(10) 0.0135(13)
_geom_special_details
;
 All esds (except the esd in the dihedral angle between two l.s. planes)
 are estimated using the full covariance matrix.  The cell esds are taken
 into account individually in the estimation of esds in distances, angles
 and torsion angles; correlations between esds in cell parameters are only
 used when they are defined by crystal symmetry.  An approximate (isotropic)
 treatment of cell esds is used for estimating esds involving l.s. planes.
;
loop_
    _geom_bond_atom_site_label_1
    _geom_bond_atom_site_label_2
    _geom_bond_site_symmetry_2
    _geom_bond_distance
    _geom_bond_publ_flag
    Ag1 O1 . 2.533(2) y
    Ag1 O1 2_656 2.533(2) y
    Ag1 N1 2_656 2.2619(17) y
    Ag1 N1 . 2.2619(17) y
    O1 N3 . 1.232(3) y
    O2 N3 . 1.224(4) y
    N1 C2 . 1.323(3) no
    N1 C3 . 1.371(3) no
    N2 C1 . 1.326(3) n
    N2 C8 . 1.367(3) n
    N3 O1 2_656 1.232(3) n
    C1 C2 . 1.437(3) n
    C1 C10 . 1.468(3) n
    C2 C14 . 1.479(3) n
    C3 C4 . 1.411(3) n
    C3 C8 . 1.409(3) n
    C4 H4 . 0.9300 no
    C4 C5 . 1.366(3) n
    C5 H5 . 0.9300 no
    C5 C6 . 1.404(4) n
    C6 H6 . 0.9300 no
    C6 C7 . 1.373(3) n
    C7 C8 . 1.426(3) n
    C7 C9 . 1.496(3) n
    C9 H9A . 0.9600 no
    C9 H9B . 0.9600 no
    C9 H9C . 0.9600 no
    C10 C11 . 1.401(3) n
    C10 S1 . 1.720(2) n
    C11 H11 . 0.9300 no
    C11 C12 . 1.423(3) n
    C12 H12 . 0.9300 no
    C12 C13 . 1.334(4) n
    C13 H13 . 0.9300 no
    C13 S1 . 1.690(3) n
    C14 C15 . 1.348(8) n
    C14 S2 . 1.692(2) n
    C15 H15 . 0.9300 no
    C15 C16 . 1.437(11) n
    C16 H16 . 0.9300 no
    C16 C17 . 1.337(9) n
    C17 H17 . 0.9300 no
    C17 S2 . 1.688(10) n
    C15B H15B . 0.9300 no
    C15B C16B . 1.437(16) n
    C16B H16B . 0.9300 no
    C16B C17B . 1.335(14) n
    C17B H17B . 0.9300 no
    C17B S2B . 1.679(16) n
loop_
    _geom_angle_atom_site_label_1
    _geom_angle_atom_site_label_2
    _geom_angle_atom_site_label_3
    _geom_angle_site_symmetry_1
    _geom_angle_site_symmetry_3
    _geom_angle
    _geom_angle_publ_flag
    O1 Ag1 O1 2_656 . 49.30(9) y
    N1 Ag1 O1 2_656 . 109.40(7) y
    N1 Ag1 O1 . 2_656 109.41(7) y
    N1 Ag1 O1 2_656 2_656 103.14(7) y
    N1 Ag1 O1 . . 103.14(7) y
    N1 Ag1 N1 . 2_656 144.14(9) y
    N3 O1 Ag1 . . 96.32(18) no
    C2 N1 Ag1 . . 117.43(13) no
    C2 N1 C3 . . 119.18(17) no
    C3 N1 Ag1 . . 123.33(13) no
    C1 N2 C8 . . 118.92(17) no
    O1 N3 O1 2_656 . 118.1(3) no
    O2 N3 O1 . 2_656 120.97(17) no
    O2 N3 O1 . . 120.97(17) no
    N2 C1 C2 . . 120.49(18) no
    N2 C1 C10 . . 115.22(18) no
    C2 C1 C10 . . 124.28(18) no
    N1 C2 C1 . . 120.83(18) no
    N1 C2 C14 . . 116.47(17) no
    C1 C2 C14 . . 122.69(18) no
    N1 C3 C4 . . 120.00(19) no
    N1 C3 C8 . . 119.80(18) no
    C8 C3 C4 . . 120.20(19) no
    C3 C4 H4 . . 120.7 no
    C5 C4 C3 . . 118.5(2) no
    C5 C4 H4 . . 120.7 no
    C4 C5 H5 . . 119.2 no
    C4 C5 C6 . . 121.5(2) no
    C6 C5 H5 . . 119.2 no
    C5 C6 H6 . . 119.1 no
    C7 C6 C5 . . 121.8(2) no
    C7 C6 H6 . . 119.1 no
    C6 C7 C8 . . 117.46(19) no
    C6 C7 C9 . . 122.07(19) no
    C8 C7 C9 . . 120.47(19) no
    N2 C8 C3 . . 120.67(17) no
    N2 C8 C7 . . 118.87(18) no
    C3 C8 C7 . . 120.46(18) no
    C7 C9 H9A . . 109.5 no
    C7 C9 H9B . . 109.5 no
    C7 C9 H9C . . 109.5 no
    H9A C9 H9B . . 109.5 no
    H9A C9 H9C . . 109.5 no
    H9B C9 H9C . . 109.5 no
    C1 C10 S1 . . 117.63(16) no
    C11 C10 C1 . . 131.5(2) no
    C11 C10 S1 . . 110.81(16) no
    C10 C11 H11 . . 124.7 no
    C10 C11 C12 . . 110.6(2) no
    C12 C11 H11 . . 124.7 no
    C11 C12 H12 . . 123.2 no
    C13 C12 C11 . . 113.7(2) no
    C13 C12 H12 . . 123.2 no
    C12 C13 H13 . . 123.5 no
    C12 C13 S1 . . 112.9(2) no
    S1 C13 H13 . . 123.5 no
    C13 S1 C10 . . 91.99(13) no
    C2 C14 S2 . . 121.03(17) no
    C15 C14 C2 . . 128.1(5) no
    C15 C14 S2 . . 110.9(4) no
    C14 C15 H15 . . 123.8 no
    C14 C15 C16 . . 112.3(8) no
    C16 C15 H15 . . 123.8 no
    C15 C16 H16 . . 124.0 no
    C17 C16 C15 . . 112.0(10) no
    C17 C16 H16 . . 124.0 no
    C16 C17 H17 . . 124.2 no
    C16 C17 S2 . . 111.6(8) no
    S2 C17 H17 . . 124.2 no
    C17 S2 C14 . . 93.0(4) no
    C16B C15B H15B . . 124.4 no
    C15B C16B H16B . . 123.7 no
    C17B C16B C15B . . 112.6(18) no
    C17B C16B H16B . . 123.7 no
    C16B C17B H17B . . 124.4 no
    C16B C17B S2B . . 111.1(17) no
    S2B C17B H17B . . 124.4 no
loop_
    _geom_torsion_atom_site_label_1
    _geom_torsion_atom_site_label_2
    _geom_torsion_atom_site_label_3
    _geom_torsion_atom_site_label_4
    _geom_torsion_site_symmetry_1
    _geom_torsion_site_symmetry_2
    _geom_torsion_site_symmetry_3
    _geom_torsion_site_symmetry_4
    _geom_torsion
    _geom_torsion_publ_flag
    Ag1 O1 N3 O1 . . . 2_656 -0.002(2) ?
    Ag1 O1 N3 O2 . . . . 180.000(2) ?
    Ag1 N1 C2 C1 . . . . 177.25(14) ?
    Ag1 N1 C2 C14 . . . . -1.9(2) ?
    Ag1 N1 C3 C4 . . . . 5.0(3) ?
    Ag1 N1 C3 C8 . . . . -174.50(14) ?
    O1 Ag1 O1 N3 2_656 . . . 0.001(2) ?
    O1 Ag1 N1 C2 2_656 . . . 85.90(16) ?
    O1 Ag1 N1 C2 . . . . 137.02(15) ?
    O1 Ag1 N1 C3 2_656 . . . -96.90(16) ?
    O1 Ag1 N1 C3 . . . . -45.79(17) ?
    N1 Ag1 O1 N3 2_656 . . . 90.85(13) ?
    N1 Ag1 O1 N3 . . . . -104.43(13) ?
    N1 Ag1 N1 C2 2_656 . . . -68.10(14) ?
    N1 Ag1 N1 C3 2_656 . . . 109.09(16) ?
    N1 C2 C14 C15 . . . . -79.2(8) ?
    N1 C2 C14 S2 . . . . 101.6(2) ?
    N1 C3 C4 C5 . . . . -178.2(2) ?
    N1 C3 C8 N2 . . . . -2.5(3) ?
    N1 C3 C8 C7 . . . . 178.19(19) ?
    N2 C1 C2 N1 . . . . -2.9(3) ?
    N2 C1 C2 C14 . . . . 176.19(19) ?
    N2 C1 C10 C11 . . . . 161.8(2) ?
    N2 C1 C10 S1 . . . . -15.5(3) ?
    C1 N2 C8 C3 . . . . -0.4(3) ?
    C1 N2 C8 C7 . . . . 178.89(19) ?
    C1 C2 C14 C15 . . . . 101.7(8) ?
    C1 C2 C14 S2 . . . . -77.6(3) ?
    C1 C10 C11 C12 . . . . -178.1(2) ?
    C1 C10 S1 C13 . . . . 178.55(18) ?
    C2 N1 C3 C4 . . . . -177.9(2) ?
    C2 N1 C3 C8 . . . . 2.6(3) ?
    C2 C1 C10 C11 . . . . -19.4(4) ?
    C2 C1 C10 S1 . . . . 163.24(17) ?
    C2 C14 C15 C16 . . . . -177(2) ?
    C2 C14 S2 C17 . . . . -179.4(7) ?
    C3 N1 C2 C1 . . . . -0.1(3) ?
    C3 N1 C2 C14 . . . . -179.20(18) ?
    C3 C4 C5 C6 . . . . -0.1(4) ?
    C4 C3 C8 N2 . . . . 178.0(2) ?
    C4 C3 C8 C7 . . . . -1.3(3) ?
    C4 C5 C6 C7 . . . . -1.0(4) ?
    C5 C6 C7 C8 . . . . 1.0(3) ?
    C5 C6 C7 C9 . . . . -178.4(2) ?
    C6 C7 C8 N2 . . . . -179.2(2) ?
    C6 C7 C8 C3 . . . . 0.2(3) ?
    C8 N2 C1 C2 . . . . 3.0(3) ?
    C8 N2 C1 C10 . . . . -178.15(18) ?
    C8 C3 C4 C5 . . . . 1.3(4) ?
    C9 C7 C8 N2 . . . . 0.3(3) ?
    C9 C7 C8 C3 . . . . 179.6(2) ?
    C10 C1 C2 N1 . . . . 178.41(19) ?
    C10 C1 C2 C14 . . . . -2.5(3) ?
    C10 C11 C12 C13 . . . . 0.3(4) ?
    C11 C10 S1 C13 . . . . 0.7(2) ?
    C11 C12 C13 S1 . . . . 0.2(3) ?
    C12 C13 S1 C10 . . . . -0.5(2) ?
    S1 C10 C11 C12 . . . . -0.6(3) ?
    C14 C15 C16 C17 . . . . -5(4) ?
    C15 C14 S2 C17 . . . . 1.2(9) ?
    C15 C16 C17 S2 . . . . 6(4) ?
    C16 C17 S2 C14 . . . . -4(3) ?
    S2 C14 C15 C16 . . . . 2(2) ?
    C15B C16B C17B S2B . . . . -9(7) ?
