# Supplementary material for: Bis[5-methyl-2,3-bis­(thio­phen-2-yl)quinoxaline-κN 1](nitrato-κ2 O,O′)silver(I)
Source: IUCrdata. 2023 Mar 23;8(Pt 3):x230265. doi: 10.1107/S2414314623002651 (PMC10171324; doi:10.1107/S2414314623002651)
Supplement: Supplementary file 2 [file x-08-x230265-Isup2.hkl]

# 
# h,k,l, Fc-squared, Fo-squared, sigma(Fo-squared) and status flag 
# 
data_I
_shelx_title ' 21ke04m_a.res in C2/c' 
_shelx_refln_list_code          4 
_shelx_F_calc_maximum      408.32 
_exptl_crystal_F_000      1592.00 
_reflns_d_resolution_high  0.6438 
 
loop_ 
 _symmetry_equiv_pos_as_xyz 
 'x, y, z' 
 '-x, y, -z+1/2' 
 'x+1/2, y+1/2, z' 
 '-x+1/2, y+1/2, -z+1/2' 
 '-x, -y, -z' 
 'x, -y, z-1/2' 
 '-x+1/2, -y+1/2, -z' 
 'x+1/2, -y+1/2, z-1/2' 
 
_cell_length_a    18.9246 
_cell_length_b     8.9789 
_cell_length_c    22.2776 
_cell_angle_alpha  90.000 
_cell_angle_beta  120.967 
_cell_angle_gamma  90.000 
 
_shelx_F_squared_multiplier     1.000 
 
loop_ 
 _refln_index_h 
 _refln_index_k 
 _refln_index_l 
 _refln_F_squared_calc 
 _refln_F_squared_meas 
 _refln_F_squared_sigma 
 _refln_observed_status 
   4   0   0   166728.98   165449.78    552.66 o 
   6   0   0    86306.68    81254.90    479.52 o 
   8   0   0     8904.18     8240.22    179.53 o 
  10   0   0     2358.03     2695.12    120.46 o 
  12   0   0    14713.08    14275.61    297.84 o 
  14   0   0     1077.38     1170.34     98.12 o 
  16   0   0     2362.33     2655.07    154.55 o 
  18   0   0     1926.09     2120.12    150.08 o 
  20   0   0       57.15       -3.64     36.90 o 
  22   0   0      894.27      987.34    115.33 o 
  24   0   0      711.59      797.22    111.36 o 
   3   1   0     9567.05     9584.23    171.94 o 
   5   1   0     3333.92     2921.22     59.35 o 
   7   1   0     1670.54     1645.78     75.87 o 
   9   1   0      987.09     1007.88     47.87 o 
  11   1   0     6279.60     6109.63    137.83 o 
  13   1   0     1109.68     1130.45     65.46 o 
  15   1   0      320.59      227.65     33.59 o 
  17   1   0      772.35      644.89     57.85 o 
  19   1   0      283.00      320.31     46.45 o 
  21   1   0       57.55       74.31     30.45 o 
  23   1   0      263.12      262.75     39.00 o 
   0   2   0    17380.88    16460.43    172.91 o 
   2   2   0    10749.12    11916.45     99.62 o 
   4   2   0       32.14       26.00     11.09 o 
   6   2   0    25079.44    26048.94    219.66 o 
   8   2   0     3863.91     3759.07    108.55 o 
  10   2   0     3866.31     3839.50     99.13 o 
  12   2   0     2182.75     2006.32     81.69 o 
  14   2   0     1140.43     1108.44    105.15 o 
  16   2   0     3917.72     4054.32    136.85 o 
  18   2   0      637.36      715.81     89.52 o 
  20   2   0      653.72      750.30     68.78 o 
  22   2   0      885.46      879.83     64.20 o 
  24   2   0      187.22      246.31     47.58 o 
   1   3   0    15355.18    14628.14    306.53 o 
   3   3   0       52.06       39.42      7.73 o 
   5   3   0    34379.44    37604.91   1217.50 o 
   7   3   0      947.67      902.29     56.26 o 
   9   3   0     1761.95     2136.34     98.45 o 
  11   3   0     4540.23     4333.89    154.21 o 
  13   3   0     2554.90     2534.28    129.39 o 
  15   3   0       59.70       66.35     27.63 o 
  17   3   0     1897.55     2040.20    141.47 o 
  19   3   0      377.68      368.44     62.05 o 
  21   3   0      137.86      108.85     26.00 o 
  23   3   0      123.98       62.56     22.10 o 
   0   4   0     7485.10     8651.69    177.96 o 
   2   4   0    26425.33    26457.17    305.75 o 
   4   4   0    24773.01    25407.40    281.95 o 
   6   4   0     6167.50     6431.67    102.90 o 
   8   4   0     7679.15     7082.79    171.75 o 
  10   4   0     4309.99     4266.38    147.43 o 
  12   4   0        1.93       -5.13     20.02 o 
  14   4   0       38.34       11.91     23.50 o 
  16   4   0     1642.45     1639.77    122.45 o 
  18   4   0        2.10       29.16     20.63 o 
  20   4   0      973.57     1165.18     88.39 o 
  22   4   0      167.10      236.02     44.90 o 
   1   5   0       68.21       66.16      7.83 o 
   3   5   0     9640.58     9128.86    132.31 o 
   5   5   0      199.06      174.24     25.76 o 
   7   5   0     1779.46     1737.50     37.73 o 
   9   5   0     1824.71     1724.99     92.66 o 
  11   5   0      456.85      599.65     59.24 o 
  13   5   0     1318.58     1180.97     63.87 o 
  15   5   0      741.18      748.40     52.81 o 
  17   5   0      366.66      354.59     60.56 o 
  19   5   0      286.12      256.97     65.28 o 
  21   5   0      321.41      359.66     43.08 o 
   0   6   0     3333.73     2883.56     36.79 o 
   2   6   0      503.73      465.31     18.58 o 
   4   6   0      469.05      369.15     25.43 o 
   6   6   0     1081.12     1037.98     43.77 o 
   8   6   0      168.07      174.23     21.02 o 
  10   6   0      427.04      823.21    266.57 o 
  12   6   0      284.14      320.89     39.07 o 
  14   6   0       84.06       86.62     22.46 o 
  16   6   0        0.71       25.88     21.15 o 
  18   6   0      391.77      426.29     42.99 o 
  20   6   0        5.83       49.23     30.25 o 
  22   6   0       57.13        5.29     31.77 o 
   1   7   0     3749.07     3694.53     59.09 o 
   3   7   0     2444.50     2446.21     61.45 o 
   5   7   0     2192.00     2149.27     63.26 o 
   7   7   0     1867.26     1864.75     51.88 o 
   9   7   0      536.45      618.18     32.68 o 
  11   7   0     1400.35     1413.07     61.49 o 
  13   7   0     1061.56     1110.75     61.89 o 
  15   7   0      421.66      417.01     50.98 o 
  17   7   0      182.95      209.58     41.26 o 
  19   7   0      262.79      332.58     53.36 o 
  21   7   0      103.49      125.75     60.73 o 
   0   8   0      432.10      446.59     72.97 o 
   2   8   0      119.63      100.32     32.88 o 
   4   8   0        4.30       31.46     16.65 o 
   6   8   0      125.08      128.95     20.12 o 
   8   8   0      177.95      166.64     21.93 o 
  10   8   0        0.00       -3.10     18.73 o 
  12   8   0      124.62      147.92     32.23 o 
  14   8   0        3.34        1.34     21.86 o 
  16   8   0       66.32       81.85     30.28 o 
  18   8   0        1.26      -30.42     30.42 o 
  20   8   0       10.60       54.11     41.53 o 
   1   9   0     1024.14     1147.99    172.08 o 
   3   9   0     1042.67     1097.89     76.44 o 
   5   9   0      702.55      754.71     65.83 o 
   7   9   0      719.48      733.27     62.95 o 
   9   9   0       28.26       34.91     39.55 o 
  11   9   0      432.62      447.66     50.33 o 
  13   9   0       53.47      104.15     40.29 o 
  15   9   0        4.32       45.55     40.13 o 
  17   9   0       83.24      112.91     34.17 o 
  19   9   0       55.40       81.08     42.03 o 
   0  10   0      107.81      146.27     48.98 o 
   2  10   0      208.56      205.40     41.80 o 
   4  10   0        0.04       28.13     45.67 o 
   6  10   0        0.21       23.97     28.59 o 
   8  10   0       14.76      -19.86     36.57 o 
  10  10   0       85.34      203.69     72.64 o 
  12  10   0      103.56      175.56     62.55 o 
  14  10   0       12.59      -13.57     43.85 o 
   1  11   0        2.95      -36.21     36.21 o 
   3  11   0      166.28      149.34     75.12 o 
   5  11   0       88.25       66.96     32.47 o 
   7  11   0       11.19       11.58     50.80 o 
   9  11   0      126.40      188.30     71.81 o 
  11  11   0       18.30      -34.75     49.47 o 
  13  11   0        4.82       72.64     47.49 o 
   0  12   0        0.26      -55.60     55.60 o 
   2  12   0      249.76      202.54     44.33 o 
   4  12   0       11.09      -35.50     79.42 o 
   6  12   0       58.85      197.90     76.78 o 
   8  12   0       10.23       51.13     46.99 o 
  10  12   0       22.73       38.88     47.16 o 
   1  13   0       53.75       59.19     32.74 o 
   3  13   0        9.49       40.14     57.91 o 
   5  13   0        6.20      -60.56     60.56 o 
 -23   1   1      446.40      465.66     48.61 o 
 -21   1   1     1062.94     1205.80     91.62 o 
 -19   1   1      254.63      216.97     38.70 o 
 -17   1   1     1334.42     1367.30     82.66 o 
 -15   1   1     9198.16     9192.04    191.30 o 
 -13   1   1      265.14      245.69     30.65 o 
 -11   1   1     3167.38     3050.65     91.56 o 
  -9   1   1    11304.33    11392.35    155.67 o 
  -7   1   1     4292.43     4170.28     82.21 o 
  -5   1   1    18344.36    18008.51    463.72 o 
   3   1   1     7926.13     8202.33    108.21 o 
   5   1   1      746.14      738.20     32.02 o 
   7   1   1    15310.58    14093.26    187.97 o 
   9   1   1     7782.66     7596.03    140.73 o 
  11   1   1      955.30     1057.03     58.27 o 
  13   1   1     5974.73     5944.66    146.17 o 
  15   1   1     3303.62     3533.60    132.21 o 
  17   1   1      862.87      887.14     70.08 o 
  19   1   1      760.03      733.13     64.79 o 
  21   1   1     1366.20     1633.12     85.53 o 
  23   1   1      182.86      172.99     39.06 o 
 -24   2   1        1.22       16.93     32.20 o 
 -22   2   1       71.04       56.13     28.68 o 
 -20   2   1      234.86      234.96     62.71 o 
 -18   2   1       47.50       28.85     46.66 o 
 -16   2   1     1427.38     1361.65     79.31 o 
 -14   2   1        5.70      -20.24     20.24 o 
 -12   2   1      375.90      424.01     38.59 o 
 -10   2   1    12280.39    11958.15    172.08 o 
  -8   2   1      281.62      348.60     27.84 o 
  -6   2   1     5278.99     5547.12     89.89 o 
  -4   2   1    35486.05    35083.50    220.90 o 
  -2   2   1        7.45       55.72      7.07 o 
   0   2   1    41240.94    43614.81   1066.76 o 
   2   2   1    25895.42    26441.34    269.62 o 
   4   2   1     3845.39     3675.84    595.35 o 
   6   2   1     1314.24     1468.84     65.36 o 
   8   2   1     6870.90     6724.06    162.65 o 
  10   2   1      418.38      387.78     37.06 o 
  12   2   1      155.22      143.91     35.74 o 
  14   2   1       13.05       38.55     30.45 o 
  16   2   1       45.41       53.94     37.06 o 
  18   2   1      278.74      266.27     41.36 o 
  20   2   1      499.32      626.27     52.21 o 
  22   2   1        1.48      -21.28     21.28 o 
  24   2   1       65.63       84.88     48.98 o 
 -23   3   1      176.72      247.92     36.70 o 
 -21   3   1      342.98      337.62     85.13 o 
 -19   3   1      430.08      397.45     71.81 o 
 -17   3   1      479.01      459.50     65.36 o 
 -15   3   1       16.37       10.42     23.50 o 
 -13   3   1     7752.77     7702.13    225.37 o 
 -11   3   1     3041.67     3247.94    134.03 o 
  -9   3   1    14499.92    14765.89    254.98 o 
  -7   3   1    36822.01    35664.95    353.60 o 
  -5   3   1    13154.64    13039.58    167.95 o 
  -3   3   1    18594.40    17991.85    354.87 o 
  -1   3   1    55912.97    53030.92    623.66 o 
   1   3   1    26686.57    27572.78    320.15 o 
   3   3   1     6945.13     6605.50     49.73 o 
   5   3   1    35006.51    35791.37    217.90 o 
   7   3   1      118.13      180.85     26.64 o 
   9   3   1     1410.85     1416.56     80.25 o 
  11   3   1     5667.40     5452.94    175.73 o 
  13   3   1      253.94      238.44     43.02 o 
  15   3   1     4672.19     4971.93    202.70 o 
  17   3   1     1171.77     1215.37     93.74 o 
  19   3   1      314.95      275.78     33.80 o 
  21   3   1      334.50      309.53     36.80 o 
  23   3   1      437.92      530.15     94.98 o 
 -24   4   1      110.03      168.78     61.22 o 
 -22   4   1       79.61       86.27     51.71 o 
 -20   4   1      727.24      677.29     61.25 o 
 -18   4   1      673.62      664.18     85.55 o 
 -16   4   1       14.99        6.62     23.50 o 
 -14   4   1     2373.65     2485.47    135.02 o 
 -12   4   1     2174.60     2182.50    116.98 o 
 -10   4   1      346.63      345.82     47.99 o 
  -8   4   1     4233.98     3912.80     82.23 o 
  -6   4   1      545.24      477.68     24.79 o 
  -4   4   1     6331.48     6282.74     75.32 o 
  -2   4   1     3670.58     3464.56     54.19 o 
   0   4   1     7256.38     6949.34     70.22 o 
   2   4   1     1863.56     2156.19     29.21 o 
   4   4   1    25093.15    25494.09     99.65 o 
   6   4   1      572.55      451.12     20.17 o 
   8   4   1     1394.91     1418.87     77.77 o 
  10   4   1     4208.65     4140.46    147.76 o 
  12   4   1     4025.44     4026.13    160.01 o 
  14   4   1       42.15       49.71     18.45 o 
  16   4   1     2251.62     2377.44     98.02 o 
  18   4   1      599.55      648.83     48.67 o 
  20   4   1      155.09      177.49     39.53 o 
  22   4   1      273.32      283.95     51.67 o 
 -23   5   1       63.65      107.06     48.48 o 
 -21   5   1       51.06        6.37     23.06 o 
 -19   5   1      157.37      115.73     82.65 o 
 -17   5   1      258.64      315.03     40.65 o 
 -15   5   1        0.60       -8.11     28.46 o 
 -13   5   1      266.97      194.92     38.06 o 
 -11   5   1     1381.44     1328.69     91.34 o 
  -9   5   1       10.64        8.29     10.96 o 
  -7   5   1      339.32      305.20     23.42 o 
  -5   5   1     1484.08     1759.93     72.47 o 
  -3   5   1      217.92      289.48     18.56 o 
  -1   5   1      185.29      147.85      7.00 o 
   1   5   1        6.01        7.93      6.86 o 
   3   5   1      373.46      356.90     23.60 o 
   5   5   1      675.22      640.41     22.05 o 
   7   5   1      107.36      138.92     17.03 o 
   9   5   1     1421.00     1445.46     51.44 o 
  11   5   1        7.96        9.53     12.39 o 
  13   5   1      478.20      504.44     39.47 o 
  15   5   1      379.91      456.69     66.52 o 
  17   5   1      804.22      804.28     66.91 o 
  19   5   1      298.70      398.65     98.04 o 
  21   5   1      308.85      347.02     43.39 o 
 -22   6   1       84.04      133.20     54.60 o 
 -20   6   1      242.61      215.04     38.08 o 
 -18   6   1      500.20      434.06     69.50 o 
 -16   6   1      376.04      365.43     45.61 o 
 -14   6   1     1649.38     1720.64     88.32 o 
 -12   6   1     4634.36     4637.30    135.37 o 
 -10   6   1      589.67      573.02     35.05 o 
  -8   6   1     7665.04     7921.55    120.00 o 
  -6   6   1     4844.05     4797.43    119.23 o 
  -4   6   1     6268.23     6203.17    137.01 o 
  -2   6   1     7129.23     6941.71    118.17 o 
   0   6   1     7092.84     6861.51     63.89 o 
   2   6   1      581.94      532.05     22.50 o 
   4   6   1     4014.82     3854.28     78.49 o 
   6   6   1      947.64      996.08     35.78 o 
   8   6   1        6.82       49.43     29.09 o 
  10   6   1     2078.93     2161.49    108.55 o 
  12   6   1     1623.00     1504.55     73.76 o 
  14   6   1      352.75      365.31     41.83 o 
  16   6   1      515.08      535.48     53.50 o 
  18   6   1      211.06      303.49     49.12 o 
  20   6   1       84.97       81.45     31.61 o 
  22   6   1      112.60       97.96     50.14 o 
 -21   7   1        0.30       -0.19     20.87 o 
 -19   7   1        7.73      -18.33     46.99 o 
 -17   7   1       16.93        3.60     22.25 o 
 -15   7   1       71.33       39.10     17.41 o 
 -13   7   1        4.69       32.15     21.97 o 
 -11   7   1      364.08      386.63     41.86 o 
  -9   7   1      479.05      404.68     30.29 o 
  -7   7   1      271.29      233.80     24.74 o 
  -5   7   1     3850.65     3641.81     80.19 o 
  -3   7   1     3567.36     3066.12     62.14 o 
  -1   7   1        4.62       13.32      4.96 o 
   1   7   1      835.83      719.82     21.67 o 
   3   7   1        1.18       15.74     11.72 o 
   5   7   1     1348.54     1458.98     58.99 o 
   7   7   1        6.74       16.07     12.91 o 
   9   7   1        0.66        0.66     11.78 o 
  11   7   1      533.08      513.91     37.53 o 
  13   7   1      411.49      380.73     46.10 o 
  15   7   1       61.42       65.86     26.41 o 
  17   7   1       57.05       45.54     22.32 o 
  19   7   1       84.12       49.87     28.79 o 
 -20   8   1       47.58       45.95     30.07 o 
 -18   8   1       81.97       55.00     27.02 o 
 -16   8   1      325.90      315.95     48.90 o 
 -14   8   1        2.54        9.88     45.92 o 
 -12   8   1      226.81      275.53     39.93 o 
 -10   8   1       44.68       40.58     15.11 o 
  -8   8   1        4.67       -7.89     12.35 o 
  -6   8   1      196.63      224.49     23.89 o 
  -4   8   1     1585.41     1557.12     83.10 o 
  -2   8   1      178.74      167.23     33.82 o 
   0   8   1      452.68      527.88     50.53 o 
   2   8   1     2184.99     2171.35     97.70 o 
   4   8   1      404.93      409.91     30.02 o 
   6   8   1      844.67      838.91     44.15 o 
   8   8   1     1913.12     1961.01     70.77 o 
  10   8   1       29.13       56.11     23.11 o 
  12   8   1      520.88      487.58     79.42 o 
  14   8   1      409.24      466.40     53.65 o 
  16   8   1        0.78      -24.79     24.79 o 
  18   8   1      265.08      304.60     51.20 o 
 -19   9   1        0.34       -9.27     25.65 o 
 -17   9   1       75.87      138.13     37.42 o 
 -15   9   1       50.54        4.77     21.01 o 
 -13   9   1        4.39      -30.89     41.12 o 
 -11   9   1      603.56      514.77     85.55 o 
  -9   9   1       64.18      -25.65     52.62 o 
  -7   9   1       28.19       71.07     27.82 o 
  -5   9   1      663.75      703.27     61.92 o 
  -3   9   1        6.77       15.41     31.27 o 
  -1   9   1       70.35       91.97     28.63 o 
   1   9   1      271.55      272.69     42.67 o 
   3   9   1       69.70       45.35     28.20 o 
   5   9   1      229.11      187.47     37.04 o 
   7   9   1      174.12      161.95     32.12 o 
   9   9   1      392.24      395.63     75.78 o 
  11   9   1       21.09       55.36     26.44 o 
  13   9   1       18.41        2.52     23.08 o 
  15   9   1        2.23       67.97     31.77 o 
  17   9   1       37.75       43.27     27.09 o 
 -16  10   1        1.92      -82.24     82.24 o 
 -14  10   1       91.59      167.12     71.32 o 
 -12  10   1      220.77      243.57     80.42 o 
 -10  10   1      208.38      344.50     78.60 o 
  -8  10   1      456.38      486.31     86.87 o 
  -6  10   1      149.39      141.94     38.30 o 
  -4  10   1      755.34      680.93     71.81 o 
  -2  10   1       13.63        2.32     26.15 o 
   0  10   1      203.12      212.20     43.87 o 
   2  10   1      390.03      465.02     57.91 o 
   4  10   1      225.13      172.52     40.11 o 
   6  10   1      133.02       65.97     28.01 o 
   8  10   1      209.96      218.58     78.43 o 
  10  10   1       43.38      -19.03     38.39 o 
  12  10   1       63.64       69.33     48.48 o 
  14  10   1       41.24      134.19     62.55 o 
 -13  11   1        0.46       85.05     65.36 o 
 -11  11   1        4.23       46.33     52.62 o 
  -9  11   1        0.65      -35.74     63.37 o 
  -7  11   1        5.58       85.05     50.96 o 
  -5  11   1       43.54       41.98     29.42 o 
  -3  11   1        4.88       68.80     62.30 o 
  -1  11   1        5.94      135.09     40.71 o 
   1  11   1      206.81      277.23     51.68 o 
   3  11   1      135.35      126.94     40.63 o 
   5  11   1       34.51       65.52     31.21 o 
   7  11   1       40.97      137.50     66.35 o 
   9  11   1       10.51       41.20     62.38 o 
  11  11   1        3.35       55.43     50.96 o 
 -10  12   1        2.13      -11.09     42.52 o 
  -8  12   1       15.55       98.12     54.93 o 
  -6  12   1       25.75      133.53     67.51 o 
  -4  12   1        0.23      -10.71     37.64 o 
  -2  12   1      174.28      199.61     44.92 o 
   0  12   1        0.77       -5.56     30.45 o 
   2  12   1       84.21       35.88     27.84 o 
   4  12   1       12.64       37.09     32.32 o 
   6  12   1        0.39      -80.42     80.42 o 
   8  12   1        1.78      -32.76     57.58 o 
  -5  13   1        2.79       18.20     52.29 o 
  -3  13   1        0.16       24.07     34.63 o 
  -1  13   1       57.77       49.12     46.91 o 
   1  13   1       57.57       18.74     31.04 o 
   3  13   1       28.68       20.57     35.02 o 
   5  13   1       81.75      107.88     64.20 o 
 -24   0   2      230.99      240.59     67.51 o 
 -22   0   2     1293.45     1361.13    138.16 o 
 -20   0   2     1601.72     1459.74    131.71 o 
 -18   0   2     1965.16     1844.78    137.50 o 
 -16   0   2    12304.80    12189.57    320.67 o 
 -14   0   2     4299.90     4088.34    170.10 o 
 -12   0   2    15047.02    15041.22    295.36 o 
 -10   0   2    25113.35    24909.80    335.57 o 
  -8   0   2    97047.16    94596.29    576.48 o 
  -6   0   2    35536.43    34710.54    297.67 o 
   4   0   2    33474.76    31434.30    268.39 o 
   6   0   2    46027.95    49084.43    400.92 o 
   8   0   2     9123.04     8839.87    195.25 o 
  10   0   2    18711.64    18313.65    315.38 o 
  12   0   2     2438.93     2480.34    131.38 o 
  14   0   2     6458.41     6289.71    227.35 o 
  16   0   2     4542.85     4846.84    216.76 o 
  18   0   2       62.23       46.08     30.03 o 
  20   0   2     1594.83     1671.87    143.29 o 
  22   0   2      652.23      747.91    103.42 o 
 -25   1   2       96.66       57.91     40.54 o 
 -23   1   2       71.92       47.36     41.37 o 
 -21   1   2      470.31      584.70     65.15 o 
 -19   1   2      108.07      126.76     35.74 o 
 -17   1   2      142.75      154.25     32.69 o 
 -15   1   2     1038.50     1048.45     66.28 o 
 -13   1   2      843.23      727.92     50.12 o 
 -11   1   2     2139.90     2113.37     74.76 o 
  -9   1   2     3561.04     3565.90     85.82 o 
  -7   1   2     1238.06     1184.74     43.34 o 
  -5   1   2     1263.00     1794.20     56.76 o 
   3   1   2    33041.39    32405.75    160.76 o 
   5   1   2    15009.04    16335.21    151.06 o 
   7   1   2      134.28      196.55     20.58 o 
   9   1   2     7458.32     7392.16    135.53 o 
  11   1   2      179.40      136.54     24.24 o 
  13   1   2       40.73       15.51     17.56 o 
  15   1   2     3781.87     3863.34    130.74 o 
  17   1   2      139.44      200.43     36.18 o 
  19   1   2       83.02       59.77     21.93 o 
  21   1   2      156.26      203.64     41.19 o 
  23   1   2        0.04        2.67     45.09 o 
 -24   2   2      394.34      473.61     61.00 o 
 -22   2   2      484.09      603.95     92.50 o 
 -20   2   2      113.34       93.33     29.38 o 
 -18   2   2      499.08      599.54     57.83 o 
 -16   2   2     5012.68     5221.16    149.10 o 
 -14   2   2        4.69       31.36     24.16 o 
 -12   2   2     8728.19     8423.10    159.61 o 
 -10   2   2    10988.53    11339.35    164.85 o 
  -8   2   2     6350.57     5797.12    204.68 o 
  -6   2   2    23258.75    23516.01    181.24 o 
  -4   2   2    30926.81    32689.31    545.61 o 
  -2   2   2     1223.54     1565.07     31.63 o 
   0   2   2   137382.48   141523.53    542.00 o 
   2   2   2    18520.20    21540.97     99.78 o 
   4   2   2    10041.50     9636.77     95.73 o 
   6   2   2    10508.76    10128.19    173.24 o 
   8   2   2    10565.60    10077.73    202.86 o 
  10   2   2     4811.43     5089.41    163.48 o 
  12   2   2     8457.31     8716.27    238.60 o 
  14   2   2     5838.96     5630.49    211.30 o 
  16   2   2     2425.71     2414.44    103.62 o 
  18   2   2     1578.55     1571.65     75.41 o 
  20   2   2     1015.53     1111.34     69.40 o 
  22   2   2      344.69      365.19     55.15 o 
 -23   3   2      132.28      131.24     33.92 o 
 -21   3   2      281.66      249.69     63.04 o 
 -19   3   2      592.54      512.45     77.44 o 
 -17   3   2      717.89      743.27     86.04 o 
 -15   3   2      780.25      834.44     69.33 o 
 -13   3   2     7388.29     7306.74    157.45 o 
 -11   3   2     8022.04     8183.45    150.15 o 
  -9   3   2     2764.94     2467.61     74.92 o 
  -7   3   2    14393.00    14719.70    193.10 o 
  -5   3   2     4565.94     4720.99     68.54 o 
  -3   3   2     8666.56     8787.88    107.83 o 
  -1   3   2     1885.73     2250.43     26.28 o 
   1   3   2    17098.79    18382.95    142.21 o 
   3   3   2     7157.90     7157.00     46.93 o 
   5   3   2      281.14      253.58     15.39 o 
   7   3   2      439.03      502.16     29.23 o 
   9   3   2     1347.34     1298.41     79.42 o 
  11   3   2      129.06      185.98     35.08 o 
  13   3   2       10.33        7.41     14.84 o 
  15   3   2      694.41      743.13     55.41 o 
  17   3   2      280.00      283.74     33.22 o 
  19   3   2      229.95      183.05     69.49 o 
  21   3   2      107.77      120.04     26.56 o 
 -24   4   2       80.61      122.61     43.52 o 
 -22   4   2      240.96      296.52     73.14 o 
 -20   4   2        0.98       13.38     29.78 o 
 -18   4   2      854.54      890.37     98.45 o 
 -16   4   2     1062.12     1166.87    103.42 o 
 -14   4   2     1238.51     1247.29     98.29 o 
 -12   4   2     6027.72     5935.28    190.95 o 
 -10   4   2    12440.74    12393.43    254.65 o 
  -8   4   2      289.93      255.63     19.01 o 
  -6   4   2    27664.28    27566.43    221.65 o 
  -4   4   2     5933.95     5227.95     48.89 o 
  -2   4   2      831.04      857.99     26.48 o 
   0   4   2    24018.53    23552.06    109.86 o 
   2   4   2     6046.55     6410.09    130.97 o 
   4   4   2       20.12       24.04      6.07 o 
   6   4   2     9318.88     9095.99    131.75 o 
   8   4   2      888.89      841.28     38.49 o 
  10   4   2       71.09       76.59     25.81 o 
  12   4   2     3059.57     3190.48     95.04 o 
  14   4   2      239.05      267.53     31.69 o 
  16   4   2      450.43      465.11     38.00 o 
  18   4   2      941.07      921.96     57.88 o 
  20   4   2        5.47      -21.13     25.78 o 
  22   4   2      176.80      190.12     57.42 o 
 -23   5   2      161.29      198.13     41.08 o 
 -21   5   2       16.62        9.31     49.23 o 
 -19   5   2      134.53      145.44     36.40 o 
 -17   5   2      731.58      839.86     72.39 o 
 -15   5   2      371.02      379.39     42.74 o 
 -13   5   2      156.90      232.02     32.85 o 
 -11   5   2     4845.84     4957.74    129.69 o 
  -9   5   2       11.60        6.25     12.69 o 
  -7   5   2     1283.59     1201.11     54.02 o 
  -5   5   2    28770.14    27778.83    210.41 o 
  -3   5   2     1080.02     1095.69     36.40 o 
  -1   5   2     6634.10     7038.29     77.98 o 
   1   5   2    12752.96    12446.86    128.43 o 
   3   5   2       57.60       31.02     14.29 o 
   5   5   2     2414.06     2429.55     30.93 o 
   7   5   2     3222.07     3196.75     52.73 o 
   9   5   2      689.50      703.88     32.69 o 
  11   5   2     2193.10     2048.47     61.10 o 
  13   5   2     3522.77     3472.97     88.56 o 
  15   5   2      237.68      221.93     35.05 o 
  17   5   2     1088.34     1005.26     75.61 o 
  19   5   2      394.23      499.85     58.34 o 
  21   5   2       85.08       64.20     41.86 o 
 -22   6   2        0.12       23.45     21.77 o 
 -20   6   2      193.99      206.66     42.59 o 
 -18   6   2      132.50       83.90     38.47 o 
 -16   6   2       27.06       30.06     22.58 o 
 -14   6   2      526.63      579.92     52.64 o 
 -12   6   2      122.32      126.14     23.63 o 
 -10   6   2     1853.15     1868.13     61.97 o 
  -8   6   2     3556.98     3506.05     80.78 o 
  -6   6   2     2828.36     2893.98     92.16 o 
  -4   6   2     1373.02     1199.02     40.73 o 
  -2   6   2     3842.12     3470.98     50.38 o 
   0   6   2       18.10       30.13      8.69 o 
   2   6   2      380.81      360.83     24.11 o 
   4   6   2     1375.54     1361.75     39.09 o 
   6   6   2      118.18      113.06     14.50 o 
   8   6   2       18.12       11.60     10.86 o 
  10   6   2      485.28      493.61     39.95 o 
  12   6   2      170.71      149.46     31.77 o 
  14   6   2        0.45        6.11     17.21 o 
  16   6   2     1451.28     1343.09    125.26 o 
  18   6   2        0.27       54.11     39.55 o 
  20   6   2      123.37      127.15     35.97 o 
 -21   7   2      273.36      380.12     58.92 o 
 -19   7   2      281.41      286.75    111.86 o 
 -17   7   2      440.00      398.16     48.77 o 
 -15   7   2      505.61      446.16     51.49 o 
 -13   7   2     1016.31      992.38     67.67 o 
 -11   7   2       65.74      106.40     26.74 o 
  -9   7   2     2224.70     2122.76     67.36 o 
  -7   7   2      992.17      938.33     71.73 o 
  -5   7   2     1338.14     1360.34     45.51 o 
  -3   7   2     4012.82     4068.70     71.96 o 
  -1   7   2      958.51      877.25     28.09 o 
   1   7   2     1757.75     1826.65     55.05 o 
   3   7   2     2219.26     2212.56     62.12 o 
   5   7   2     1657.55     1693.12     46.99 o 
   7   7   2     2186.80     2221.77     57.24 o 
   9   7   2      206.82      287.66     23.25 o 
  11   7   2     3515.58     3455.86    126.61 o 
  13   7   2      362.31      443.03     50.27 o 
  15   7   2      141.84      142.59     35.94 o 
  17   7   2      423.43      414.53     57.19 o 
  19   7   2       96.25      102.27     35.28 o 
 -20   8   2        1.80       -3.27     70.16 o 
 -18   8   2       17.08       -3.47     24.89 o 
 -16   8   2       33.89       14.25     46.91 o 
 -14   8   2       87.97       75.95     25.16 o 
 -12   8   2       69.04       35.26     34.42 o 
 -10   8   2        9.64       -1.46     28.96 o 
  -8   8   2      134.12      125.47     17.07 o 
  -6   8   2      131.98       86.22     22.08 o 
  -4   8   2       56.94       19.90     23.19 o 
  -2   8   2      614.03      605.25     54.84 o 
   0   8   2      326.66      348.15     28.06 o 
   2   8   2        9.09       -1.02     21.80 o 
   4   8   2        5.72       -3.63     12.15 o 
   6   8   2        7.18        4.92     11.55 o 
   8   8   2       14.07        6.59     13.68 o 
  10   8   2      354.90      417.49     46.27 o 
  12   8   2        9.86       27.33     32.10 o 
  14   8   2       59.98       19.42     30.53 o 
  16   8   2       34.24       52.28     30.36 o 
  18   8   2       43.87      -20.62     26.65 o 
 -19   9   2      106.23      146.71     40.87 o 
 -17   9   2        5.16      -23.62     33.34 o 
 -15   9   2      361.61      375.80     61.06 o 
 -13   9   2      600.35      603.03     77.85 o 
 -11   9   2      348.62      389.18     75.12 o 
  -9   9   2     1316.38     1480.43    140.32 o 
  -7   9   2      562.55      661.99     58.07 o 
  -5   9   2      305.77      295.99     44.60 o 
  -3   9   2      370.25      486.92     53.47 o 
  -1   9   2      396.91      332.43     44.03 o 
   1   9   2       66.25       72.97     30.88 o 
   3   9   2     1223.88     1229.67     77.35 o 
   5   9   2      297.01      277.39     41.46 o 
   7   9   2       52.02       25.92     22.28 o 
   9   9   2      165.59      150.91     49.47 o 
  11   9   2      164.29      127.43     29.73 o 
  13   9   2       40.37       42.66     43.19 o 
  15   9   2       96.08      119.68     38.55 o 
  17   9   2      289.21      290.72     50.07 o 
 -16  10   2        1.24       92.50     54.27 o 
 -14  10   2       25.23      236.29     83.56 o 
 -12  10   2       95.54       24.82     50.14 o 
 -10  10   2        0.22       20.68     42.03 o 
  -8  10   2       21.32       45.83     40.54 o 
  -6  10   2       19.61       49.12     29.66 o 
  -4  10   2       65.76       53.07     31.21 o 
  -2  10   2      355.00      324.35     48.87 o 
   0  10   2       12.50       47.42     37.31 o 
   2  10   2      139.70      136.76     40.37 o 
   4  10   2      216.41      322.69     49.96 o 
   6  10   2       40.98       60.94     40.37 o 
   8  10   2       94.82       57.58     49.81 o 
  10  10   2       67.28      235.79     69.16 o 
  12  10   2        1.74       27.47     58.74 o 
  14  10   2        6.96       61.55     54.60 o 
 -13  11   2       14.44       -9.43     65.36 o 
 -11  11   2       78.09      197.40     85.88 o 
  -9  11   2       14.08       76.94     52.12 o 
  -7  11   2       41.65        1.99     45.34 o 
  -5  11   2      101.16       90.34     46.66 o 
  -3  11   2        3.14      -36.80     36.80 o 
  -1  11   2       49.69       78.78     36.23 o 
   1  11   2      194.08      161.05     46.99 o 
   3  11   2       76.20       65.35     44.34 o 
   5  11   2       14.49       49.38     32.30 o 
   7  11   2      237.72      252.01     74.29 o 
   9  11   2       53.42       51.79     52.78 o 
  11  11   2       58.66      -26.14     46.99 o 
 -10  12   2       28.34      -66.85     69.33 o 
  -8  12   2       48.12      125.59     62.55 o 
  -6  12   2       13.10      -74.29     74.29 o 
  -4  12   2       36.54       92.49     61.80 o 
  -2  12   2       48.38       39.52     52.95 o 
   0  12   2      203.87      160.01     58.66 o 
   2  12   2      141.60      202.86     72.23 o 
   4  12   2      147.89      138.32     68.83 o 
   6  12   2        0.68       -6.45     57.75 o 
   8  12   2       10.02       57.09     51.63 o 
  -5  13   2       13.19      -17.70     41.04 o 
  -3  13   2       30.37       14.56     58.74 o 
  -1  13   2       10.34       85.21     49.05 o 
   1  13   2       53.63       -9.70     34.81 o 
   3  13   2       66.73       89.64     41.15 o 
   5  13   2        6.11      -75.12     75.12 o 
 -25   1   3      391.75      550.18     98.78 o 
 -23   1   3      477.36      512.04     63.35 o 
 -21   1   3      209.29      153.61     36.86 o 
 -19   1   3     2119.15     2064.67    105.89 o 
 -17   1   3     4516.52     4367.20    159.59 o 
 -15   1   3     2404.97     2414.31     96.94 o 
 -13   1   3     9335.54     8981.94    167.61 o 
 -11   1   3    14518.24    14886.21    194.69 o 
  -9   1   3    10300.48    10635.67    144.14 o 
  -7   1   3    19926.28    19648.37    171.26 o 
  -5   1   3     3365.06     3444.45     48.25 o 
  -3   1   3      858.23     1028.00     27.73 o 
   1   1   3     8971.00    10251.89     49.04 o 
   3   1   3     2984.50     3266.55     77.05 o 
   5   1   3    50342.07    51372.21    675.10 o 
   7   1   3     1799.37     1501.77     77.60 o 
   9   1   3     6918.05     7208.87    189.29 o 
  11   1   3    15116.30    15235.48    305.62 o 
  13   1   3     3420.44     3513.78    113.02 o 
  15   1   3     1638.08     1650.30     69.90 o 
  17   1   3     2122.63     2153.05     86.18 o 
  19   1   3      323.75      282.15     42.34 o 
  21   1   3      545.27      516.75     62.47 o 
 -24   2   3      113.28      118.80     49.81 o 
 -22   2   3        2.68      -34.58     34.58 o 
 -20   2   3       71.87       54.95     22.71 o 
 -18   2   3      782.44      800.93     65.29 o 
 -16   2   3      572.77      490.53     46.89 o 
 -14   2   3     5750.43     5696.20    141.63 o 
 -12   2   3     4577.45     4242.41    112.07 o 
 -10   2   3     1222.15     1175.96     52.00 o 
  -8   2   3      303.18      292.52     16.54 o 
  -6   2   3     3585.84     3725.27     73.70 o 
  -4   2   3       11.53       17.15     15.24 o 
  -2   2   3     7637.93     8412.65     56.20 o 
   0   2   3   134387.14   136060.22    509.09 o 
   2   2   3    19614.57    19303.31    113.16 o 
   4   2   3     7221.63     7714.19     78.05 o 
   6   2   3      566.14      811.47     35.91 o 
   8   2   3     1578.85     1502.78     55.84 o 
  10   2   3      174.02      103.28     19.67 o 
  12   2   3     2181.68     2032.15     80.46 o 
  14   2   3      410.83      435.28     36.07 o 
  16   2   3     1053.53      990.99     56.49 o 
  18   2   3      325.62      353.96     38.97 o 
  20   2   3      210.68      187.10     37.79 o 
  22   2   3      229.13      233.03     45.28 o 
 -23   3   3      156.74      158.85     48.98 o 
 -21   3   3     1349.11     1630.67    145.11 o 
 -19   3   3      315.82      305.30     42.06 o 
 -17   3   3     3429.49     3700.77    132.04 o 
 -15   3   3     5299.75     5091.84    141.71 o 
 -13   3   3     2341.71     2241.57     86.17 o 
 -11   3   3     8623.60     8436.61    151.18 o 
  -9   3   3    15363.41    15178.54    150.38 o 
  -7   3   3     4771.13     4856.27     64.04 o 
  -5   3   3     4334.41     5383.51   1432.19 o 
  -3   3   3     8139.65     7447.13     98.40 o 
  -1   3   3     2499.99     2762.49     40.32 o 
   1   3   3       10.39        9.68      3.06 o 
   3   3   3    19858.23    19049.80    165.49 o 
   5   3   3      516.21      673.80    105.19 o 
   7   3   3     7025.34     6593.24    105.45 o 
   9   3   3     7846.06     8019.88    132.84 o 
  11   3   3       17.98       80.03     40.79 o 
  13   3   3     3980.41     3740.17     96.40 o 
  15   3   3     3937.30     4075.17    108.37 o 
  17   3   3      256.90      331.84     36.05 o 
  19   3   3      649.42      535.20     96.78 o 
  21   3   3      678.29      859.54    104.82 o 
 -24   4   3        5.46       39.55     41.04 o 
 -22   4   3      178.24      224.54     57.09 o 
 -20   4   3      609.10      701.87     75.04 o 
 -18   4   3       21.22       56.19     22.64 o 
 -16   4   3      764.36      746.95     57.70 o 
 -14   4   3      503.54      421.25     41.53 o 
 -12   4   3      657.52      608.14     67.92 o 
 -10   4   3      832.20      792.13     48.73 o 
  -8   4   3     3497.94     3740.93     66.60 o 
  -6   4   3     8214.09     8543.68     95.26 o 
  -4   4   3    10414.14    10319.73    152.48 o 
  -2   4   3     7182.85     7460.69     65.72 o 
   0   4   3     7049.99     7044.34     65.04 o 
   2   4   3    35462.91    35054.57    355.92 o 
   4   4   3     8063.92     8494.14     58.55 o 
   6   4   3     8854.72     9056.57     87.55 o 
   8   4   3     8256.86     8204.46    107.22 o 
  10   4   3     2994.52     3187.13     75.23 o 
  12   4   3     1923.87     1689.28     60.58 o 
  14   4   3      139.01      168.52     24.25 o 
  16   4   3     1357.43     1365.04     65.97 o 
  18   4   3      102.38       86.49     35.99 o 
  20   4   3      217.39      188.16     38.79 o 
 -23   5   3        6.76       69.66     47.65 o 
 -21   5   3       21.39        9.29     21.82 o 
 -19   5   3       33.09       -0.25     22.01 o 
 -17   5   3       96.92      140.16     31.16 o 
 -15   5   3      395.22      419.89     43.62 o 
 -13   5   3     1367.55     1301.58     72.36 o 
 -11   5   3     2145.72     2200.79     86.67 o 
  -9   5   3      304.46      249.68     21.93 o 
  -7   5   3     3072.14     3121.22    148.51 o 
  -5   5   3       15.06       79.00     11.49 o 
  -3   5   3     1844.24     1686.69     31.24 o 
  -1   5   3        3.55       15.25      4.46 o 
   1   5   3     2950.31     3066.50     61.99 o 
   3   5   3     1271.48     1199.20     54.73 o 
   5   5   3     1206.92     1189.44     22.62 o 
   7   5   3     1771.32     1603.22     39.71 o 
   9   5   3     3523.11     3536.92     73.42 o 
  11   5   3      408.21      514.48     32.35 o 
  13   5   3      758.95      689.17     41.28 o 
  15   5   3     1483.04     1403.80    113.68 o 
  17   5   3       12.20      -18.80     23.25 o 
  19   5   3      208.87      275.01     62.55 o 
 -22   6   3      443.35      404.40     56.21 o 
 -20   6   3      801.56      710.30     68.44 o 
 -18   6   3      563.02      607.34     59.59 o 
 -16   6   3     1565.97     1717.47     92.48 o 
 -14   6   3      968.64     1085.76     69.81 o 
 -12   6   3     1211.98     1279.41     71.80 o 
 -10   6   3     2510.95     2517.74     94.07 o 
  -8   6   3     4726.78     4742.12    114.43 o 
  -6   6   3     1696.24     1679.91     50.53 o 
  -4   6   3     8711.54     9047.55    115.31 o 
  -2   6   3      447.47      474.77     28.81 o 
   0   6   3        9.42        7.08     12.53 o 
   2   6   3     2071.84     2303.10     59.90 o 
   4   6   3      948.34     1007.96     33.78 o 
   6   6   3       33.07       57.82     13.78 o 
   8   6   3     1981.71     2011.20     59.82 o 
  10   6   3      539.30      543.26     42.91 o 
  12   6   3      533.50      522.18     45.40 o 
  14   6   3      118.24      147.49     33.42 o 
  16   6   3      259.09      236.29     58.74 o 
  18   6   3      411.08      444.44     79.09 o 
  20   6   3      277.76      337.50     53.75 o 
 -23   7   3       19.74       67.51     54.93 o 
 -21   7   3        1.57      -23.91     61.47 o 
 -19   7   3      104.21      114.69     30.54 o 
 -17   7   3       31.38        2.12     21.29 o 
 -15   7   3        8.51        2.98     18.49 o 
 -13   7   3      319.09      360.66     42.87 o 
 -11   7   3       21.61       17.53     19.18 o 
  -9   7   3      176.10      161.15     20.66 o 
  -7   7   3      409.32      443.16     42.18 o 
  -5   7   3       27.83       49.87     16.44 o 
  -3   7   3       67.15       91.21     13.57 o 
  -1   7   3       29.64       23.55      7.66 o 
   1   7   3      375.56      447.81     28.31 o 
   3   7   3      276.28      254.19     29.74 o 
   5   7   3        4.06       -8.12      8.73 o 
   7   7   3      311.35      281.37     29.89 o 
   9   7   3        3.64       27.47     19.53 o 
  11   7   3      146.55      100.77     32.10 o 
  13   7   3       70.22       53.45     27.47 o 
  15   7   3        6.20       25.11     38.72 o 
  17   7   3        0.15       34.32     26.67 o 
  19   7   3        2.22       53.29     32.51 o 
 -20   8   3       22.40       16.99    111.94 o 
 -18   8   3      197.95      223.23     43.52 o 
 -16   8   3       18.25       20.02     44.18 o 
 -14   8   3      501.34      525.49     53.71 o 
 -12   8   3     1122.95     1024.81    104.57 o 
 -10   8   3      121.47       92.89     24.17 o 
  -8   8   3      981.94     1047.71     72.31 o 
  -6   8   3      295.54      281.19     25.48 o 
  -4   8   3     1398.05     1334.85     76.48 o 
  -2   8   3      178.98      219.86     23.68 o 
   0   8   3     2881.45     2865.43     79.42 o 
   2   8   3      439.73      477.57     31.29 o 
   4   8   3     1715.61     1752.59     62.45 o 
   6   8   3     1307.77     1400.41     59.73 o 
   8   8   3      347.53      320.57     30.64 o 
  10   8   3     1997.19     1931.61     95.81 o 
  12   8   3      713.36      755.14     66.80 o 
  14   8   3      284.24      251.68     54.85 o 
  16   8   3      143.41       95.79     30.88 o 
  18   8   3      236.05      231.98     48.32 o 
 -19   9   3        5.11      -31.53     31.53 o 
 -17   9   3       12.20        3.88     36.49 o 
 -15   9   3        1.97       41.40     28.33 o 
 -13   9   3        9.52       19.29     17.16 o 
 -11   9   3       22.41       23.99     34.91 o 
  -9   9   3      155.82       92.83     46.66 o 
  -7   9   3      107.56      100.25     31.78 o 
  -5   9   3        0.34       20.71     23.25 o 
  -3   9   3        9.84        8.01     29.83 o 
  -1   9   3      584.56      619.34     58.61 o 
   1   9   3      429.95      417.96     49.85 o 
   3   9   3       80.50       79.64     37.81 o 
   5   9   3       41.38      122.77     53.61 o 
   7   9   3        4.02       -1.68     20.22 o 
   9   9   3      156.34      161.66     25.32 o 
  11   9   3       14.02      -30.36     30.36 o 
  13   9   3       11.69       -4.69     18.92 o 
  15   9   3       17.57       60.99     30.12 o 
  17   9   3       10.27       27.30     38.39 o 
 -16  10   3      144.87      166.62     62.05 o 
 -14  10   3       97.35      118.31     64.37 o 
 -12  10   3      260.09      233.80     72.97 o 
 -10  10   3       49.13       33.92     46.83 o 
  -8  10   3       46.91      -12.74     45.01 o 
  -6  10   3      118.47      100.41     39.96 o 
  -4  10   3        1.93      -12.90     34.17 o 
  -2  10   3      173.58      193.01     39.49 o 
   0  10   3        6.75       44.31     28.41 o 
   2  10   3      706.51      681.59     68.16 o 
   4  10   3       72.11       79.79     33.81 o 
   6  10   3       58.10       61.25     45.92 o 
   8  10   3       11.51       48.48     59.90 o 
  10  10   3        2.16       95.81     62.55 o 
  12  10   3       30.03       35.91     51.79 o 
  14  10   3       21.94      111.19     55.93 o 
 -13  11   3        4.69       83.40     68.83 o 
 -11  11   3       69.88       69.83     58.08 o 
  -9  11   3        4.14      132.70     67.01 o 
  -7  11   3       53.30       79.26     50.47 o 
  -5  11   3       58.84       40.15     65.77 o 
  -3  11   3       76.12       35.23     28.18 o 
  -1  11   3       73.19       86.48     44.26 o 
   1  11   3       77.80       41.61     31.84 o 
   3  11   3        5.08      -32.02     32.02 o 
   5  11   3      194.98      281.84     49.50 o 
   7  11   3       17.48      -21.68     45.50 o 
   9  11   3       43.13       23.00     50.30 o 
  11  11   3       17.46      -15.55     49.31 o 
 -10  12   3       60.08      172.91     75.95 o 
  -8  12   3       45.27      134.36     61.39 o 
  -6  12   3        6.78       70.99     72.97 o 
  -4  12   3       42.48       50.55     42.86 o 
  -2  12   3        1.33      -32.22     37.81 o 
   0  12   3        6.03      -33.53     34.40 o 
   2  12   3       11.36       -4.19     30.82 o 
   4  12   3        7.19       27.25     29.94 o 
   6  12   3       14.11       36.73     43.52 o 
   8  12   3      107.28      275.34     80.75 o 
  -5  13   3       35.72       36.90     58.58 o 
  -3  13   3       52.84       30.94     52.29 o 
  -1  13   3       19.36       58.18     40.17 o 
   1  13   3        4.64       21.52     37.23 o 
   3  13   3       42.36       61.70     38.52 o 
 -24   0   4      724.06      766.11    108.88 o 
 -22   0   4     1493.92     1403.32    136.68 o 
 -20   0   4     1198.92     1162.24    116.16 o 
 -18   0   4     3017.29     2905.09    166.96 o 
 -16   0   4    22183.05    21813.43    414.82 o 
 -14   0   4      772.85      612.06     65.36 o 
 -12   0   4    20823.30    20400.35    331.59 o 
 -10   0   4    40666.05    40559.11    416.98 o 
  -8   0   4      406.87      359.39     35.24 o 
  -6   0   4    37378.43    37341.73    458.59 o 
  -4   0   4    58911.57    59311.11    150.40 o 
   0   0   4      350.80      413.00     26.47 o 
   2   0   4     8748.12     7995.66    129.73 o 
   4   0   4    11521.09    12236.07    187.97 o 
   6   0   4    32641.54    30314.38    316.04 o 
   8   0   4    32556.67    32137.62    278.67 o 
  10   0   4     3040.09     3191.51     97.52 o 
  12   0   4     9273.13     9535.77    185.50 o 
  14   0   4     4133.73     4155.85    186.32 o 
  16   0   4      423.84      415.65     66.52 o 
  18   0   4     2171.08     2236.44    161.33 o 
  20   0   4     1557.50     1762.55    155.70 o 
  22   0   4      112.60        6.78     39.22 o 
 -25   1   4       65.23       22.34     42.86 o 
 -23   1   4      194.57      249.71     46.88 o 
 -21   1   4        9.67      -16.57     26.00 o 
 -19   1   4       30.52        8.62     45.59 o 
 -17   1   4      198.77      233.47     35.80 o 
 -15   1   4     1632.95     1564.06     77.37 o 
 -13   1   4     1749.97     1626.12     71.14 o 
 -11   1   4     1933.51     1629.96     82.15 o 
  -9   1   4     1649.96     1721.57     58.08 o 
  -7   1   4      859.02      931.76     28.74 o 
  -5   1   4    22683.70    21500.84    201.16 o 
  -3   1   4    26168.94    29361.25    184.07 o 
  -1   1   4    13743.33    14678.75    115.85 o 
   1   1   4    69308.70    70404.52    188.87 o 
   3   1   4    19048.65    20058.50    124.65 o 
   5   1   4      228.62      158.55     13.87 o 
   7   1   4    25690.84    25755.81    190.23 o 
   9   1   4      316.84      325.28     24.73 o 
  11   1   4       74.66       62.18     16.68 o 
  13   1   4     1800.61     1786.58     67.62 o 
  15   1   4       81.93       80.74     24.92 o 
  17   1   4       29.64       16.91     19.59 o 
  19   1   4       76.35       40.64     19.80 o 
  21   1   4        4.94        1.84     21.00 o 
 -24   2   4      220.52      287.42     75.62 o 
 -22   2   4      824.63      871.57     76.71 o 
 -20   2   4      939.55      849.62     72.10 o 
 -18   2   4     3036.44     3068.52    121.42 o 
 -16   2   4     5434.97     5381.73    147.48 o 
 -14   2   4     4153.61     4200.75    120.62 o 
 -12   2   4    11798.57    11871.61    183.46 o 
 -10   2   4    17589.42    18706.87    205.09 o 
  -8   2   4    15247.47    15351.21    188.72 o 
  -6   2   4     7546.09     7242.30     79.95 o 
  -4   2   4    27226.64    28433.37    314.53 o 
  -2   2   4    35697.86    37466.59    186.30 o 
   0   2   4    33844.61    33355.50    115.57 o 
   2   2   4    29389.71    30455.32    121.67 o 
   4   2   4    27937.26    27238.77    154.79 o 
   6   2   4    19858.31    19734.36    153.15 o 
   8   2   4     6097.52     5817.05     94.50 o 
  10   2   4     6624.78     6654.76    112.25 o 
  12   2   4     3610.83     3591.70     91.26 o 
  14   2   4     1716.58     1717.14     69.74 o 
  16   2   4     1136.71     1158.87     62.85 o 
  18   2   4      315.10      365.40     49.14 o 
  20   2   4      385.50      390.11     50.78 o 
  22   2   4      306.94      205.67     52.12 o 
 -25   3   4       47.61       25.98     30.78 o 
 -23   3   4      166.85      183.17     52.62 o 
 -21   3   4      880.18      940.35    111.69 o 
 -19   3   4       47.03       45.72     19.86 o 
 -17   3   4      976.40     1067.81     56.20 o 
 -15   3   4     3512.49     3622.76     94.48 o 
 -13   3   4      406.27      447.60     32.29 o 
 -11   3   4     2158.45     2157.07     61.81 o 
  -9   3   4      517.53      503.04     27.96 o 
  -7   3   4     1094.76     1012.46     25.11 o 
  -5   3   4     4614.61     6901.54    306.77 o 
  -3   3   4        4.98       15.95      7.04 o 
  -1   3   4      325.40      351.04     22.30 o 
   1   3   4     8464.45     8665.01     56.09 o 
   3   3   4       66.73       80.28      8.07 o 
   5   3   4      130.48      158.38     13.95 o 
   7   3   4     2677.95     2518.42     57.97 o 
   9   3   4     1663.93     1733.00     53.86 o 
  11   3   4      662.54      615.49     37.43 o 
  13   3   4     1387.16     1395.74     60.78 o 
  15   3   4      606.06      583.91     43.11 o 
  17   3   4      231.91      238.53     31.67 o 
  19   3   4      164.92      164.48     29.46 o 
  21   3   4       67.03       20.68     36.40 o 
 -24   4   4       20.58      -40.21     40.21 o 
 -22   4   4      225.49      303.80     67.51 o 
 -20   4   4      599.39      625.42     59.05 o 
 -18   4   4      354.79      448.72     49.13 o 
 -16   4   4     1354.71     1391.33     77.04 o 
 -14   4   4     2765.27     2758.95     83.05 o 
 -12   4   4     2497.14     2433.36     78.97 o 
 -10   4   4        2.86      -12.89     17.26 o 
  -8   4   4     1745.99     1439.91     68.34 o 
  -6   4   4       16.13       20.73      9.44 o 
  -4   4   4       90.64      109.35     12.90 o 
  -2   4   4     1027.85      811.40     16.06 o 
   0   4   4    23995.17    25080.51    363.46 o 
   2   4   4     2678.79     3220.66     39.20 o 
   4   4   4    17499.34    17075.02    141.03 o 
   6   4   4      719.92      645.35     27.25 o 
   8   4   4     1644.80     1568.90     48.57 o 
  10   4   4     2613.70     2837.55     72.13 o 
  12   4   4     1613.41     1506.85     58.91 o 
  14   4   4      992.30     1032.70     53.06 o 
  16   4   4      885.79      935.74     54.47 o 
  18   4   4        2.25       59.94     67.92 o 
  20   4   4       67.18      134.03     51.79 o 
 -23   5   4      233.69      217.09     57.42 o 
 -21   5   4      582.71      656.86     65.90 o 
 -19   5   4      478.59      475.01     52.92 o 
 -17   5   4       64.38       86.59     30.67 o 
 -15   5   4      662.92      769.38     58.67 o 
 -13   5   4     3247.39     3262.79    112.10 o 
 -11   5   4       44.33       43.92     18.44 o 
  -9   5   4     4752.52     5073.11    100.85 o 
  -7   5   4     4469.55     4515.09     78.03 o 
  -5   5   4      480.84      603.38     31.42 o 
  -3   5   4     8509.22     9021.45    151.70 o 
  -1   5   4     1432.92     1225.69     24.27 o 
   1   5   4    13753.80    14306.43    203.94 o 
   3   5   4     8177.84     8149.96     91.11 o 
   5   5   4     8765.16     8739.75     80.93 o 
   7   5   4     1205.18     1152.53     43.86 o 
   9   5   4     2999.75     2996.67     68.62 o 
  11   5   4     4545.76     4219.45     91.82 o 
  13   5   4      160.53      121.52     24.97 o 
  15   5   4     1561.65     1461.42     84.13 o 
  17   5   4      465.27      626.72    146.27 o 
  19   5   4       33.82       52.78     43.35 o 
 -22   6   4      310.91      424.83     89.10 o 
 -20   6   4       11.35       61.01    105.82 o 
 -18   6   4      721.46      867.09     71.24 o 
 -16   6   4      608.40      678.19     60.07 o 
 -14   6   4      227.58      201.83     32.93 o 
 -12   6   4      426.56      507.94     47.17 o 
 -10   6   4      638.92      556.59     37.10 o 
  -8   6   4      386.25      423.08     42.94 o 
  -6   6   4     3671.39     3838.87     77.73 o 
  -4   6   4       28.12       51.87     13.47 o 
  -2   6   4      122.33      143.50     12.80 o 
   0   6   4     1945.49     1983.63     53.57 o 
   2   6   4     4387.82     4045.84     63.62 o 
   4   6   4        3.92       -6.34      8.23 o 
   6   6   4     7911.68     7716.38    207.91 o 
   8   6   4     1899.64     1860.53     69.06 o 
  10   6   4      232.64      278.90     32.31 o 
  12   6   4      916.08      852.48     89.85 o 
  14   6   4      235.70      284.11     60.06 o 
  16   6   4       29.77       -9.93     33.76 o 
  18   6   4      304.40      365.35     75.78 o 
 -23   7   4       82.93      240.75     72.31 o 
 -21   7   4      115.21       78.59     27.90 o 
 -19   7   4      145.40       80.54     30.42 o 
 -17   7   4      298.27      311.20     74.05 o 
 -15   7   4      444.42      436.96     49.68 o 
 -13   7   4      234.16      255.89     38.97 o 
 -11   7   4     1953.61     2005.22    159.26 o 
  -9   7   4      867.16      790.63     51.84 o 
  -7   7   4      462.59      500.80     31.12 o 
  -5   7   4     7900.26     7709.44    185.13 o 
  -3   7   4        3.18        8.20     11.95 o 
  -1   7   4     1846.53     1901.66     48.67 o 
   1   7   4     1750.96     1697.10     54.42 o 
   3   7   4     1374.25     1409.52     53.70 o 
   5   7   4     1377.70     1370.15     56.09 o 
   7   7   4      774.10      827.29     53.49 o 
   9   7   4     1024.45     1112.60     90.68 o 
  11   7   4      249.68      277.32     53.11 o 
  13   7   4      454.87      406.88     67.51 o 
  15   7   4       14.61       61.55     37.56 o 
  17   7   4      928.73      914.20    111.03 o 
  19   7   4       15.15       12.41     45.34 o 
 -20   8   4        5.62       40.62     24.95 o 
 -18   8   4        1.57      -63.87     63.87 o 
 -16   8   4        0.01       35.44     29.06 o 
 -14   8   4       15.63       45.19     47.24 o 
 -12   8   4        0.87       15.74     22.82 o 
 -10   8   4       17.53       62.39     26.38 o 
  -8   8   4       37.49       73.39     26.24 o 
  -6   8   4       27.48        3.37     20.84 o 
  -4   8   4       73.50       70.00     61.22 o 
  -2   8   4      522.22      595.18     37.56 o 
   0   8   4       63.93       82.70     18.12 o 
   2   8   4       74.82       60.96     15.63 o 
   4   8   4      200.15      195.10     24.08 o 
   6   8   4       41.84       63.68     18.62 o 
   8   8   4      259.22      225.05     28.21 o 
  10   8   4        3.19       14.70     22.09 o 
  12   8   4       16.04      -27.88     27.88 o 
  14   8   4      119.37       62.33     50.88 o 
  16   8   4       11.30       40.08     21.57 o 
  18   8   4       27.18       65.69     40.37 o 
 -19   9   4      129.17       53.00     35.66 o 
 -17   9   4      310.00      370.25     91.09 o 
 -15   9   4      262.15      283.11     76.94 o 
 -13   9   4      522.11      620.33     95.97 o 
 -11   9   4      352.18      596.67     96.96 o 
  -9   9   4      242.24      159.01     61.22 o 
  -7   9   4      210.13      217.61     48.15 o 
  -5   9   4     1232.70     1422.52     84.79 o 
  -3   9   4       74.79       77.48     27.63 o 
  -1   9   4      145.07      149.92     35.33 o 
   1   9   4     1441.75     1521.01    123.02 o 
   3   9   4       12.52        8.03     48.56 o 
   5   9   4      210.83      208.45     39.76 o 
   7   9   4      952.44     1046.63     74.32 o 
   9   9   4       26.96       44.52     21.30 o 
  11   9   4      520.41      458.06     52.95 o 
  13   9   4      402.82      471.51     59.33 o 
  15   9   4       10.19       -8.14     30.03 o 
  17   9   4      180.23       65.52     41.70 o 
 -16  10   4       35.59      -22.67     60.06 o 
 -14  10   4       75.82       18.04     59.24 o 
 -12  10   4       83.51      123.44     65.19 o 
 -10  10   4        8.61       45.34     48.48 o 
  -8  10   4       22.81       67.34     50.96 o 
  -6  10   4      236.16      295.27     46.75 o 
  -4  10   4      230.86      282.27     43.91 o 
  -2  10   4        1.82       16.23     30.39 o 
   0  10   4      863.33      934.11     75.76 o 
   2  10   4      204.47      179.78     55.51 o 
   4  10   4      173.34       64.55     55.76 o 
   6  10   4       11.07       17.25     31.85 o 
   8  10   4       73.98       81.08     43.19 o 
  10  10   4      116.10       51.63     40.21 o 
  12  10   4       42.91       18.20     46.00 o 
 -13  11   4      154.25      176.06     61.88 o 
 -11  11   4        5.09      -18.70     52.78 o 
  -9  11   4      106.30      141.80     63.70 o 
  -7  11   4       86.29      142.30     73.80 o 
  -5  11   4        3.70       -7.71     28.65 o 
  -3  11   4      167.64      230.24     92.91 o 
  -1  11   4      168.60       87.94     33.85 o 
   1  11   4      384.79      352.01     63.29 o 
   3  11   4       12.23       30.36     31.80 o 
   5  11   4      193.08      179.54     54.60 o 
   7  11   4       43.87       15.72     35.58 o 
   9  11   4        6.16       62.22     57.42 o 
  11  11   4       54.14      -25.32     52.29 o 
 -10  12   4       10.49       -1.82     68.01 o 
  -8  12   4       21.71       33.26     63.70 o 
  -6  12   4        7.20      -54.60     59.73 o 
  -4  12   4        0.11      -14.27     51.79 o 
  -2  12   4        9.38       -4.25     31.27 o 
   0  12   4        0.60       68.72     37.13 o 
   2  12   4       36.88       -7.77     64.70 o 
   4  12   4       66.98       79.02     35.14 o 
   6  12   4       12.09       -5.29     43.68 o 
   8  12   4        0.02      -22.01     42.03 o 
  -5  13   4        2.80       41.20     50.14 o 
  -3  13   4        0.40      -33.59     52.12 o 
  -1  13   4        7.74        4.15     32.13 o 
   1  13   4       11.56       34.74     52.78 o 
   3  13   4       19.93       -4.90     30.18 o 
 -25   1   5      498.70      575.65     70.06 o 
 -23   1   5      519.77      558.83     76.78 o 
 -21   1   5     1647.50     1852.53    104.83 o 
 -19   1   5     1149.67     1178.05     78.21 o 
 -17   1   5     4463.80     4408.60    136.42 o 
 -15   1   5       14.43       46.58     25.42 o 
 -13   1   5     8546.48     8602.72    159.18 o 
 -11   1   5     8808.89     9059.68    111.24 o 
  -9   1   5     8413.64     7558.22     74.92 o 
  -7   1   5    11952.58    12237.33    119.36 o 
  -5   1   5     6917.64     6887.79     68.82 o 
  -3   1   5    20805.27    21005.21    164.99 o 
  -1   1   5    27485.95    28873.78    178.14 o 
   1   1   5    10844.38    10420.95    107.32 o 
   3   1   5    36660.19    35522.38    266.98 o 
   5   1   5    25763.27    26928.35    178.31 o 
   7   1   5      865.81      763.77     34.29 o 
   9   1   5     6661.81     6728.14    111.71 o 
  11   1   5      417.93      486.34     34.82 o 
  13   1   5     1126.14     1012.06     64.75 o 
  15   1   5     1905.65     1900.02     94.82 o 
  17   1   5      322.45      323.97     43.67 o 
  19   1   5      670.79      674.87     67.10 o 
  21   1   5      495.66      548.89     63.95 o 
 -24   2   5        0.86       16.24     99.28 o 
 -22   2   5      544.81      487.55     58.63 o 
 -20   2   5      708.72      676.09     62.74 o 
 -18   2   5       21.87       39.71     16.74 o 
 -16   2   5     2742.37     2766.72     81.67 o 
 -14   2   5      467.04      395.63     33.27 o 
 -12   2   5        9.96       25.27     13.93 o 
 -10   2   5      564.70      879.91     35.84 o 
  -8   2   5     6196.50     6607.94     86.82 o 
  -6   2   5     4919.71     4702.49     64.89 o 
  -4   2   5      277.03      308.88     14.83 o 
  -2   2   5      797.66      724.97     19.23 o 
   0   2   5      432.55      633.54     12.76 o 
   2   2   5      538.57      356.58     18.91 o 
   4   2   5      514.21      446.24     21.49 o 
   6   2   5      200.91      245.97     19.23 o 
   8   2   5     2309.88     2158.91     59.83 o 
  10   2   5      986.17     1163.53     65.63 o 
  12   2   5       95.31       51.73     14.98 o 
  14   2   5     1044.08     1176.99     97.08 o 
  16   2   5      354.46      366.46     64.61 o 
  18   2   5       64.40       86.13     52.78 o 
  20   2   5      244.34      266.47     44.26 o 
  22   2   5        4.34       33.26     32.93 o 
 -25   3   5      298.52      277.49     69.66 o 
 -23   3   5      791.56      993.46    122.45 o 
 -21   3   5       42.67       29.16     38.22 o 
 -19   3   5     3374.59     3581.29    107.48 o 
 -17   3   5     2971.14     2994.09     91.33 o 
 -15   3   5     1145.89     1171.49     54.29 o 
 -13   3   5     1123.70     1072.62     47.78 o 
 -11   3   5     3131.09     3249.02     45.63 o 
  -9   3   5     7361.78     8239.00    109.30 o 
  -7   3   5     4139.82     3670.65     46.33 o 
  -5   3   5     1777.26     1477.60     29.45 o 
  -3   3   5     1812.12     1979.84     29.35 o 
  -1   3   5    47238.18    49986.27    264.59 o 
   1   3   5     4697.88     4284.37     45.41 o 
   3   3   5     2064.92     2081.76     37.23 o 
   5   3   5    25551.43    25283.33    165.78 o 
   7   3   5     6874.64     6825.82     98.57 o 
   9   3   5     2854.84     3022.50     74.09 o 
  11   3   5     5335.59     5660.35    130.24 o 
  13   3   5     3080.51     3152.73    125.65 o 
  15   3   5        2.40       25.10     15.88 o 
  17   3   5      751.57      795.05     54.05 o 
  19   3   5      281.26      323.41     47.51 o 
 -24   4   5      342.18      306.11     66.68 o 
 -22   4   5      245.39      170.93     51.46 o 
 -20   4   5      104.88       59.27     23.22 o 
 -18   4   5     1233.52     1268.29     65.43 o 
 -16   4   5      530.14      530.93     42.46 o 
 -14   4   5     1815.07     1853.38     67.44 o 
 -12   4   5     4322.81     4321.95     95.13 o 
 -10   4   5      442.16      412.81     28.81 o 
  -8   4   5     5407.26     5207.26     86.26 o 
  -6   4   5    16837.40    16216.72    135.24 o 
  -4   4   5     6902.61     6927.70     88.91 o 
  -2   4   5       71.17       49.19      4.44 o 
   0   4   5    49186.76    50390.08    294.00 o 
   2   4   5       63.68       70.59      7.12 o 
   4   4   5     4753.14     4680.74     59.41 o 
   6   4   5     5234.26     4970.77     78.17 o 
   8   4   5     1832.14     1856.23     54.84 o 
  10   4   5     1403.96     1397.86     52.48 o 
  12   4   5     1815.73     1794.95     65.54 o 
  14   4   5      154.41      142.08     22.06 o 
  16   4   5      287.35      210.90     28.23 o 
  18   4   5      675.03      704.06     95.14 o 
  20   4   5        2.95       36.90     48.65 o 
 -23   5   5      191.90      242.24     64.04 o 
 -21   5   5      362.11      449.93     55.05 o 
 -19   5   5      303.13      356.62     47.58 o 
 -17   5   5      935.69      952.95     69.56 o 
 -15   5   5     1152.01     1224.17     73.00 o 
 -13   5   5      743.51      773.90     55.62 o 
 -11   5   5      221.10      244.84     41.78 o 
  -9   5   5     2780.06     2798.19     73.97 o 
  -7   5   5     2745.83     2695.17     60.95 o 
  -5   5   5      631.54      587.18     29.22 o 
  -3   5   5     7967.70     7802.32    142.57 o 
  -1   5   5     6190.35     5628.14     65.12 o 
   1   5   5       96.84       98.83     28.41 o 
   3   5   5     3084.39     2918.76     54.57 o 
   5   5   5      348.75      356.46     18.15 o 
   7   5   5      700.91      715.43     31.04 o 
   9   5   5       97.93      103.00     18.00 o 
  11   5   5      715.50      642.25     37.37 o 
  13   5   5       65.39       55.79     23.21 o 
  15   5   5      252.26      210.10     33.04 o 
  17   5   5        1.15       23.33     40.04 o 
  19   5   5       33.76       -8.60     32.10 o 
 -24   6   5      401.70      402.75     81.08 o 
 -22   6   5       80.99       85.43     31.62 o 
 -20   6   5      567.66      561.15     61.75 o 
 -18   6   5      426.65      467.50     53.33 o 
 -16   6   5      559.42      575.16     56.90 o 
 -14   6   5      857.05      857.45     64.35 o 
 -12   6   5     1977.19     1965.52     89.23 o 
 -10   6   5      332.83      331.74     36.82 o 
  -8   6   5      383.25      348.01     25.40 o 
  -6   6   5     2305.88     2329.10     62.34 o 
  -4   6   5      381.90      425.74     32.53 o 
  -2   6   5      157.96      156.37     12.31 o 
   0   6   5     5628.62     5766.15     94.10 o 
   2   6   5     1702.37     1692.96     40.17 o 
   4   6   5     1583.79     1686.12     46.30 o 
   6   6   5     3429.71     3452.47     73.70 o 
   8   6   5     1120.38     1138.37     54.71 o 
  10   6   5     1660.46     1668.23    114.01 o 
  12   6   5      972.07      953.42     96.63 o 
  14   6   5        7.98      -15.06     29.95 o 
  16   6   5     1153.00     1010.34    114.01 o 
  18   6   5      291.81      280.30     65.52 o 
 -23   7   5       29.10      -20.02     37.23 o 
 -21   7   5      160.06      198.98     40.71 o 
 -19   7   5        0.22        2.84     49.81 o 
 -17   7   5       40.41       26.52     42.03 o 
 -15   7   5       33.97       84.83     28.49 o 
 -13   7   5      279.97      274.68     39.39 o 
 -11   7   5      801.11      841.22     89.68 o 
  -9   7   5       38.38       24.51     29.29 o 
  -7   7   5     1936.39     1906.30     60.57 o 
  -5   7   5     3769.55     3709.96    111.92 o 
  -3   7   5       31.97       28.50     14.40 o 
  -1   7   5     1705.63     1783.55     51.75 o 
   1   7   5        0.19        4.44     13.34 o 
   3   7   5     2814.50     2701.71    131.35 o 
   5   7   5        0.87      -23.66     23.66 o 
   7   7   5       80.18       96.28     23.57 o 
   9   7   5      675.01      704.56     75.29 o 
  11   7   5       65.81       46.50     26.97 o 
  13   7   5       52.38      -21.01     28.79 o 
  15   7   5      331.84      414.99     77.60 o 
  17   7   5        8.04      -38.72     38.72 o 
 -22   8   5       84.43       66.19     46.66 o 
 -20   8   5      301.13      415.82     87.04 o 
 -18   8   5        9.15       -8.76     24.92 o 
 -16   8   5      482.95      406.69     50.34 o 
 -14   8   5      413.17      451.79    119.63 o 
 -12   8   5       91.11       72.49     24.74 o 
 -10   8   5     1633.89     1809.21    144.62 o 
  -8   8   5     1873.01     1849.75     86.66 o 
  -6   8   5      871.34      843.97     60.47 o 
  -4   8   5     2512.17     2571.40     75.01 o 
  -2   8   5     2750.02     2669.36     80.74 o 
   0   8   5      130.04      133.63     30.60 o 
   2   8   5     5278.64     5335.73    143.62 o 
   4   8   5      482.61      414.98     33.27 o 
   6   8   5      205.25      178.53     26.36 o 
   8   8   5      603.77      578.34     42.95 o 
  10   8   5      345.20      346.75     45.08 o 
  12   8   5       58.97        1.19     19.22 o 
  14   8   5       12.35       46.83     21.86 o 
  16   8   5      594.03      586.47    106.81 o 
 -21   9   5       15.68       27.80     41.70 o 
 -19   9   5       22.39       67.91     71.32 o 
 -17   9   5        9.73       62.05     56.42 o 
 -15   9   5        5.29       -3.64     38.39 o 
 -13   9   5       33.07       32.43     43.02 o 
 -11   9   5       27.85      -23.90     23.90 o 
  -9   9   5      176.19      223.55     64.04 o 
  -7   9   5       94.43       92.69     30.57 o 
  -5   9   5       76.56       34.51     46.99 o 
  -3   9   5      182.38      176.43     36.05 o 
  -1   9   5       76.04      134.12     34.39 o 
   1   9   5       12.95      -11.20     17.70 o 
   3   9   5       22.19       14.49     23.28 o 
   5   9   5       25.18       43.19    116.49 o 
   7   9   5        3.94      -29.84     29.84 o 
   9   9   5        2.61      -22.42     22.42 o 
  11   9   5       57.24       61.77     31.77 o 
  13   9   5       36.84       58.78     46.83 o 
  15   9   5       34.31       56.39     31.96 o 
 -18  10   5       19.56       51.96     58.91 o 
 -16  10   5       41.98       51.63     56.92 o 
 -14  10   5      133.08      171.09     70.99 o 
 -12  10   5       34.26       64.70     54.60 o 
 -10  10   5       43.42       89.68     52.12 o 
  -8  10   5       25.33      -59.90     59.90 o 
  -6  10   5        7.71       17.33     30.78 o 
  -4  10   5      202.95      268.32     48.07 o 
  -2  10   5       61.56       86.18     44.43 o 
   0  10   5      320.24      305.52     45.31 o 
   2  10   5        0.50      -32.47     32.47 o 
   4  10   5       87.75       88.23     32.72 o 
   6  10   5       63.29       59.24     37.81 o 
   8  10   5       30.69       93.64     33.91 o 
  10  10   5      118.71      110.04     59.90 o 
  12  10   5       10.64      -40.21     43.68 o 
 -15  11   5       80.78        9.76     52.45 o 
 -13  11   5        8.09        0.66     40.87 o 
 -11  11   5      355.57      468.44    108.21 o 
  -9  11   5      115.16      197.73     71.48 o 
  -7  11   5       38.56      -38.06     54.77 o 
  -5  11   5       26.05       81.30     36.27 o 
  -3  11   5      109.46       98.84     64.12 o 
  -1  11   5       10.23       76.13     44.59 o 
   1  11   5        6.84       44.69     33.65 o 
   3  11   5      301.47      300.08     53.03 o 
   5  11   5        0.25       17.72     29.30 o 
   7  11   5       82.89       97.46     59.07 o 
   9  11   5        1.43      -34.58     34.58 o 
 -10  12   5        2.28      -25.98     56.26 o 
  -8  12   5       28.64      -16.88     46.50 o 
  -6  12   5       52.62      145.28     72.81 o 
  -4  12   5        3.95      -34.25     74.79 o 
  -2  12   5       79.09       55.01     54.93 o 
   0  12   5      129.07      137.66     74.63 o 
   2  12   5        1.93       -1.11    106.89 o 
   4  12   5       52.66      -17.67     32.49 o 
   6  12   5      106.50       88.03     67.84 o 
  -5  13   5       24.65      -47.16     47.16 o 
  -3  13   5        1.09        5.29     47.16 o 
  -1  13   5        3.53      -23.89     68.17 o 
   1  13   5        0.74        4.27     30.76 o 
   3  13   5        7.35      -10.66     29.00 o 
 -26   0   6     1026.97     1222.47    141.64 o 
 -24   0   6      754.80      858.11    114.01 o 
 -22   0   6      432.64      513.44     87.53 o 
 -20   0   6     1263.91     1295.10    119.14 o 
 -18   0   6     1215.21     1277.73    109.37 o 
 -16   0   6     1282.81     1271.44    100.27 o 
 -14   0   6     5440.78     5540.63    110.45 o 
 -12   0   6      724.86      692.60     33.70 o 
 -10   0   6      256.82      260.53     19.65 o 
  -6   0   6     5182.25     4933.19     66.70 o 
  -4   0   6    65207.02    69055.29    248.34 o 
  -2   0   6    83370.30    81277.46   2283.27 o 
   0   0   6   163083.75   159458.73    615.37 o 
   2   0   6    46332.14    48213.09    372.96 o 
   4   0   6    82532.57    80699.26    541.90 o 
   6   0   6    10335.69     9700.13    208.65 o 
   8   0   6     3845.83     3817.97    145.28 o 
  10   0   6    10555.55    10395.75    260.94 o 
  12   0   6     4664.40     4736.64    191.78 o 
  14   0   6      680.29      646.48     78.10 o 
  16   0   6     3271.38     3144.85    182.18 o 
  18   0   6      854.99     1019.77    113.68 o 
  20   0   6      154.66       56.59     41.53 o 
 -25   1   6      111.45      171.74     70.74 o 
 -23   1   6        0.09       19.83     29.66 o 
 -21   1   6      160.96      182.83     40.20 o 
 -19   1   6      633.55      656.71     80.83 o 
 -17   1   6      310.79      291.29     28.38 o 
 -15   1   6     3385.84     3264.66     79.23 o 
 -13   1   6     3716.48     3439.62     74.30 o 
 -11   1   6      557.46      615.35     19.87 o 
  -9   1   6     2621.48     2504.29     52.23 o 
  -7   1   6     8562.52     8796.99    133.23 o 
  -5   1   6      544.11      474.73     13.17 o 
  -3   1   6     1552.34     1364.31     44.88 o 
  -1   1   6    11865.11    13014.31     83.14 o 
   1   1   6     1079.73     1061.88     38.89 o 
   3   1   6     1144.37     1097.74     42.73 o 
   5   1   6     7256.31     7344.35    121.68 o 
   7   1   6     1047.49     1165.21    180.19 o 
   9   1   6     1478.87     1494.04     67.39 o 
  11   1   6     2084.97     1945.83     84.12 o 
  13   1   6       54.52       44.63     23.99 o 
  15   1   6       16.86      -13.67     19.01 o 
  17   1   6      138.50      165.64     35.61 o 
  19   1   6       37.24       18.69     25.32 o 
  21   1   6       38.34       73.47     44.34 o 
 -24   2   6      241.02      259.77     69.16 o 
 -22   2   6     1295.09     1310.71     92.34 o 
 -20   2   6     2136.99     2210.00    109.87 o 
 -18   2   6     1222.44     1202.20     57.54 o 
 -16   2   6     9732.45     9989.30    234.26 o 
 -14   2   6      751.40      734.41     38.95 o 
 -12   2   6    18878.28    18992.96    177.02 o 
 -10   2   6    17881.86    17623.05    155.49 o 
  -8   2   6    15773.52    15722.57    181.87 o 
  -6   2   6    33508.09    35203.60    506.77 o 
  -4   2   6    50947.13    52467.92    653.50 o 
  -2   2   6    22729.29    23864.82    271.65 o 
   0   2   6    15601.10    16226.18    132.43 o 
   2   2   6    20046.44    19617.30    168.08 o 
   4   2   6    16755.38    17735.64    178.73 o 
   6   2   6     2623.81     2530.80     83.78 o 
   8   2   6     5593.20     5875.00    102.10 o 
  10   2   6      179.16      288.90     27.02 o 
  12   2   6     2353.53     2187.73     75.56 o 
  14   2   6      562.78      639.26     54.49 o 
  16   2   6      457.29      466.71     50.07 o 
  18   2   6      391.63      421.12     52.96 o 
  20   2   6      526.60      626.39     68.65 o 
 -25   3   6       14.46       22.17     39.88 o 
 -23   3   6      341.43      304.70     69.00 o 
 -21   3   6      160.89      234.42     43.98 o 
 -19   3   6      398.80      388.45     36.52 o 
 -17   3   6       32.79       49.94     15.95 o 
 -15   3   6     3455.32     3445.18     89.77 o 
 -13   3   6        1.86       -5.56     13.36 o 
 -11   3   6       42.31       76.46     36.39 o 
  -9   3   6     6346.01     6750.48     96.71 o 
  -7   3   6     2936.03     2721.33     40.22 o 
  -5   3   6     4158.77     4244.05     71.72 o 
  -3   3   6     6024.20     6276.85     78.83 o 
  -1   3   6     7218.07     6942.24     65.21 o 
   1   3   6     2294.73     2099.96     34.05 o 
   3   3   6      417.25      405.80     17.99 o 
   5   3   6     2402.12     2439.87     53.82 o 
   7   3   6     1784.62     1878.63     54.17 o 
   9   3   6      601.27      622.59     35.08 o 
  11   3   6     4149.69     3741.41     92.48 o 
  13   3   6       19.74       25.09     15.75 o 
  15   3   6      691.08      631.19     57.53 o 
  17   3   6      603.22      424.25    186.07 o 
  19   3   6        9.10      -14.59     19.92 o 
 -24   4   6       77.87      111.52     48.48 o 
 -22   4   6      923.67     1031.19    117.15 o 
 -20   4   6       15.28       17.76     18.32 o 
 -18   4   6      417.09      432.19     43.57 o 
 -16   4   6      845.80      927.38     51.87 o 
 -14   4   6     1879.83     1775.97     65.00 o 
 -12   4   6        2.49       23.56     14.19 o 
 -10   4   6     1297.88     1229.63     57.28 o 
  -8   4   6      235.12      243.34     15.15 o 
  -6   4   6     3643.98     3750.44     65.66 o 
  -4   4   6    16303.73    16590.88    184.82 o 
  -2   4   6     7436.75     7867.55    117.57 o 
   0   4   6     1313.50     1146.17     46.82 o 
   2   4   6    17406.88    17981.72    138.58 o 
   4   4   6      146.05      140.08     13.83 o 
   6   4   6     8513.90     8257.78    103.81 o 
   8   4   6     2229.81     2044.47     58.43 o 
  10   4   6      189.02      199.84     22.56 o 
  12   4   6     1070.86     1023.18     51.22 o 
  14   4   6      983.46     1015.15     54.97 o 
  16   4   6       37.39       38.87     19.65 o 
  18   4   6      589.21      743.11    103.42 o 
 -23   5   6      248.93      221.89     57.91 o 
 -21   5   6     1159.75     1202.71     85.13 o 
 -19   5   6        0.87       -9.96     37.06 o 
 -17   5   6     2028.49     2136.40    101.37 o 
 -15   5   6     2743.82     2679.38    107.17 o 
 -13   5   6       98.73      112.21     25.25 o 
 -11   5   6     5863.30     5842.03    142.44 o 
  -9   5   6     3667.03     3537.39     96.89 o 
  -7   5   6      608.16      667.28     31.66 o 
  -5   5   6    10379.45    11139.07    178.71 o 
  -3   5   6       88.37      131.87      8.80 o 
  -1   5   6     1308.53     1448.49     53.90 o 
   1   5   6     8395.68     8107.79    153.47 o 
   3   5   6     3412.48     3197.93     46.83 o 
   5   5   6      228.54      260.20     17.05 o 
   7   5   6     4670.80     4585.96     80.49 o 
   9   5   6     1160.44     1161.57     45.94 o 
  11   5   6        1.41       -9.10     10.54 o 
  13   5   6     1002.06      968.71     65.73 o 
  15   5   6      361.83      279.80     61.39 o 
  17   5   6      424.92      529.49     90.51 o 
  19   5   6       55.16       62.38     34.91 o 
 -24   6   6      163.42      175.39     55.93 o 
 -22   6   6       50.72       28.66     58.33 o 
 -20   6   6       78.75       88.37     28.51 o 
 -18   6   6      462.68      482.77     54.50 o 
 -16   6   6       28.58        0.27     19.87 o 
 -14   6   6      650.68      652.03     72.56 o 
 -12   6   6      890.04      841.08     74.46 o 
 -10   6   6        0.82      -19.08     64.28 o 
  -8   6   6     2031.50     2026.74     64.92 o 
  -6   6   6      436.23      344.28     26.78 o 
  -4   6   6     1917.32     1870.53     57.81 o 
  -2   6   6      718.32      592.99     23.40 o 
   0   6   6     8167.17     7738.65    143.71 o 
   2   6   6      412.58      389.53     27.65 o 
   4   6   6     3656.40     3467.04     65.24 o 
   6   6   6        5.39       18.97     17.87 o 
   8   6   6      257.12      330.27     53.45 o 
  10   6   6      229.19      246.05     49.64 o 
  12   6   6      150.14      169.77     46.33 o 
  14   6   6      139.55      105.40     39.38 o 
  16   6   6        0.56       35.08     32.43 o 
  18   6   6      160.57      159.34     51.79 o 
 -23   7   6       73.46       19.62     39.88 o 
 -21   7   6       78.25      101.22     34.33 o 
 -19   7   6      118.35       77.70     57.09 o 
 -17   7   6      106.40      151.27     35.01 o 
 -15   7   6      342.01      343.69     44.64 o 
 -13   7   6     1301.79     1390.95    147.76 o 
 -11   7   6      828.31     1042.60    105.90 o 
  -9   7   6      551.55      559.03     39.10 o 
  -7   7   6     2669.25     2626.26     71.79 o 
  -5   7   6     1508.83     1525.43     56.51 o 
  -3   7   6     1185.22     1272.12     60.45 o 
  -1   7   6      881.37      813.13     33.50 o 
   1   7   6     7798.11     8180.77    126.89 o 
   3   7   6        2.21       15.53     16.39 o 
   5   7   6     1786.51     1796.42     78.49 o 
   7   7   6      509.48      456.17     56.09 o 
   9   7   6      468.67      442.95     60.40 o 
  11   7   6      431.47      381.57     65.19 o 
  13   7   6       28.28       53.78     34.91 o 
  15   7   6      496.38      447.59     80.91 o 
  17   7   6      139.65      246.38     65.86 o 
 -22   8   6        1.84       40.87     54.27 o 
 -20   8   6        0.00      -41.04     44.34 o 
 -18   8   6       11.37      -15.73     27.38 o 
 -16   8   6       15.76      -27.32     27.32 o 
 -14   8   6      195.45      147.64     32.25 o 
 -12   8   6        0.53        2.96     21.51 o 
 -10   8   6       51.53       64.86     43.35 o 
  -8   8   6        3.58        4.15     22.27 o 
  -6   8   6      224.90      213.16     25.17 o 
  -4   8   6       58.93       73.57     16.12 o 
  -2   8   6      237.50      244.54     27.12 o 
   0   8   6        7.22       12.91     15.60 o 
   2   8   6     1446.16     1263.00     54.75 o 
   4   8   6      853.48      786.09     46.22 o 
   6   8   6       77.12       53.26     23.68 o 
   8   8   6      125.35      150.24     38.88 o 
  10   8   6        9.50       46.99     32.93 o 
  12   8   6       68.28      112.68     44.84 o 
  14   8   6        3.49      -28.96     28.96 o 
  16   8   6       32.06      106.28     89.35 o 
 -21   9   6       97.35       55.43     40.87 o 
 -19   9   6       61.16       85.55     58.08 o 
 -17   9   6      140.00      104.08     66.02 o 
 -15   9   6       42.47       37.89     58.41 o 
 -13   9   6      144.93      188.09     36.73 o 
 -11   9   6        6.00      -56.26     56.26 o 
  -9   9   6      179.87      160.01     61.72 o 
  -7   9   6      402.54      468.27     64.28 o 
  -5   9   6      983.53      879.26     67.27 o 
  -3   9   6      507.64      562.25     56.63 o 
  -1   9   6     1465.96     1398.32     86.73 o 
   1   9   6     1091.24      961.55     54.41 o 
   3   9   6      135.65      174.98     35.90 o 
   5   9   6     1090.62     1297.85     85.28 o 
   7   9   6      180.47      202.00     28.44 o 
   9   9   6      509.47      493.96     53.87 o 
  11   9   6      218.61      331.41     49.59 o 
  13   9   6      119.67      149.32     56.84 o 
  15   9   6       38.43      113.51     45.34 o 
 -18  10   6      107.30       60.06     48.81 o 
 -16  10   6        0.06      -35.74     48.65 o 
 -14  10   6      129.33      244.06     79.75 o 
 -12  10   6      434.19      396.62     92.16 o 
 -10  10   6       11.10       30.61     51.46 o 
  -8  10   6      284.80      379.25     85.88 o 
  -6  10   6        0.38      -31.45     31.45 o 
  -4  10   6        0.71      -17.17     27.63 o 
  -2  10   6       68.46      104.35     32.61 o 
   0  10   6        0.04      -26.78     26.78 o 
   2  10   6      197.09      231.61     41.93 o 
   4  10   6      101.49      145.78     37.81 o 
   6  10   6        4.73       32.62     51.21 o 
   8  10   6      119.21      127.30     33.99 o 
  10  10   6      115.16      157.85     59.73 o 
  12  10   6        0.56      -51.29     51.29 o 
 -15  11   6       88.63      138.66     62.38 o 
 -13  11   6       24.51        7.61     39.05 o 
 -11  11   6      123.72      110.86     55.76 o 
  -9  11   6      185.24      185.65     66.35 o 
  -7  11   6        6.78      -27.47     46.99 o 
  -5  11   6      309.16      368.09     57.25 o 
  -3  11   6      132.96      114.85     40.61 o 
  -1  11   6       13.90        2.32     37.97 o 
   1  11   6       96.03      110.82     37.32 o 
   3  11   6       28.73       54.10     31.06 o 
   5  11   6        3.21       29.04     81.74 o 
   7  11   6      163.65      155.21     66.68 o 
   9  11   6       19.14       97.46     55.10 o 
 -10  12   6       22.15      -78.43     78.43 o 
  -8  12   6        0.94      -23.83     53.28 o 
  -6  12   6        0.16      -20.52     52.78 o 
  -4  12   6        2.01      -26.14     48.98 o 
  -2  12   6        0.11      -10.14     86.87 o 
   0  12   6        4.39      -28.51     36.25 o 
   2  12   6       64.56      107.77     38.83 o 
   4  12   6       22.99      -14.79     79.09 o 
   6  12   6       13.45      -19.19     39.38 o 
  -5  13   6        7.27       30.45     55.76 o 
  -3  13   6        7.72       77.77     52.95 o 
  -1  13   6        6.71      -11.30     34.63 o 
   1  13   6       11.94       10.42     30.22 o 
   3  13   6       12.22       86.54     52.78 o 
 -25   1   7      350.06      390.83     56.55 o 
 -23   1   7      965.03     1005.18     84.07 o 
 -21   1   7      268.57      220.15     41.78 o 
 -19   1   7     1926.05     1995.43     97.66 o 
 -17   1   7     3739.24     3814.64     91.38 o 
 -15   1   7      130.70      151.71     14.16 o 
 -13   1   7     7011.99     6835.80    107.13 o 
 -11   1   7    16893.87    17146.06    141.53 o 
  -9   1   7      815.18     1208.62     37.02 o 
  -7   1   7    34179.41    35542.83    417.83 o 
  -5   1   7    27587.51    27618.61    155.60 o 
  -3   1   7    10624.35    11582.45    166.15 o 
  -1   1   7    19318.75    19933.83    196.08 o 
   1   1   7    14460.08    14243.06    147.05 o 
   3   1   7     4160.86     4134.49     87.04 o 
   5   1   7     5125.62     5097.39    138.41 o 
   7   1   7     3618.10     3503.55     97.12 o 
   9   1   7     1197.93     1236.95     70.24 o 
  11   1   7     1623.67     1555.99     77.33 o 
  13   1   7     3488.11     3465.76    124.47 o 
  15   1   7      334.91      319.73     42.06 o 
  17   1   7      920.68      984.22     78.62 o 
  19   1   7      688.69      663.97     69.28 o 
 -26   2   7       43.08      136.03     45.42 o 
 -24   2   7      335.99      380.13     55.52 o 
 -22   2   7       13.70        2.32     33.09 o 
 -20   2   7       88.58       88.21     31.94 o 
 -18   2   7      848.02      809.31     46.30 o 
 -16   2   7     1171.14     1166.80     52.47 o 
 -14   2   7     2990.53     2750.54     72.92 o 
 -12   2   7     4011.14     3925.65     79.52 o 
 -10   2   7     1905.23     2279.77     56.10 o 
  -8   2   7     1890.42     2173.93     50.16 o 
  -6   2   7    24718.17    25163.30    263.06 o 
  -4   2   7     4794.21     5284.44     61.99 o 
  -2   2   7       24.84       18.23      6.27 o 
   0   2   7     1643.04     1339.21     29.89 o 
   2   2   7        1.99        3.24      9.68 o 
   4   2   7      560.02      606.37     36.21 o 
   6   2   7     7946.34     7944.31    138.46 o 
   8   2   7      243.08      205.37     26.37 o 
  10   2   7       78.34       34.73     37.40 o 
  12   2   7      432.53      418.17     42.09 o 
  14   2   7        4.19       -2.21     22.67 o 
  16   2   7       26.46       57.46     24.01 o 
  18   2   7      509.63      499.95     58.20 o 
  20   2   7       22.11       26.64     36.90 o 
 -25   3   7      178.87       94.58     32.74 o 
 -23   3   7      251.65      255.19     52.04 o 
 -21   3   7      616.02      806.75    147.60 o 
 -19   3   7       51.61       68.16     21.09 o 
 -17   3   7      117.83       96.30     19.83 o 
 -15   3   7       25.50       18.24     15.27 o 
 -13   3   7     4129.83     4254.42     91.45 o 
 -11   3   7      538.35      653.37     35.67 o 
  -9   3   7    15817.49    15810.18    148.25 o 
  -7   3   7     9723.78     9646.05     76.50 o 
  -5   3   7     2503.44     2434.70     45.06 o 
  -3   3   7    43553.64    42431.61    268.56 o 
  -1   3   7     6016.84     5313.64     63.57 o 
   1   3   7     4548.58     4512.21     43.29 o 
   3   3   7    13834.41    13937.96    157.78 o 
   5   3   7     9363.91     9825.63    178.87 o 
   7   3   7       36.31       50.22     17.06 o 
   9   3   7     5327.02     5550.04    104.83 o 
  11   3   7     2808.64     2766.33    102.72 o 
  13   3   7      187.94      211.34     33.55 o 
  15   3   7     1702.11     1840.19    128.32 o 
  17   3   7      207.24      158.09     59.73 o 
  19   3   7      299.17      263.95     46.35 o 
 -24   4   7      406.44      362.37     78.10 o 
 -22   4   7      292.50      274.18     65.19 o 
 -20   4   7      900.47      871.31     56.99 o 
 -18   4   7      250.77      240.87     28.89 o 
 -16   4   7     3628.58     3671.86     99.23 o 
 -14   4   7     1542.78     1475.62     58.84 o 
 -12   4   7     2367.43     2245.44     67.67 o 
 -10   4   7     1830.96     1856.45     32.65 o 
  -8   4   7     8532.09     8660.45     83.81 o 
  -6   4   7       21.08       12.01      8.72 o 
  -4   4   7     5499.34     5768.29    113.65 o 
  -2   4   7      832.75      726.21     23.93 o 
   0   4   7     9711.46     9797.28    185.02 o 
   2   4   7      260.93      246.71     12.82 o 
   4   4   7     2101.98     2121.40     78.29 o 
   6   4   7      166.83      202.60     20.28 o 
   8   4   7      816.50      720.52     36.59 o 
  10   4   7     1141.21     1138.56     49.55 o 
  12   4   7      106.02      127.45     26.24 o 
  14   4   7      581.10      562.72     52.83 o 
  16   4   7      804.36      952.42    115.66 o 
  18   4   7        9.53       78.43     50.96 o 
 -25   5   7       57.81       54.93     46.83 o 
 -23   5   7      316.77      412.67     84.22 o 
 -21   5   7       55.07       59.23     37.23 o 
 -19   5   7      707.22      723.52     62.68 o 
 -17   5   7      369.07      431.08     49.22 o 
 -15   5   7      768.32      814.72     61.41 o 
 -13   5   7      595.64      642.48     52.03 o 
 -11   5   7     3116.38     3317.43    157.52 o 
  -9   5   7     3658.16     3325.20     90.95 o 
  -7   5   7     3740.61     3554.06     72.59 o 
  -5   5   7     5149.81     5110.32     87.92 o 
  -3   5   7      766.08      698.84     48.73 o 
  -1   5   7     3997.19     4250.97     96.46 o 
   1   5   7     1656.48     1902.18    107.14 o 
   3   5   7      627.24      651.27     21.93 o 
   5   5   7       54.02       60.28      9.98 o 
   7   5   7       71.00       89.19     13.71 o 
   9   5   7        1.97       23.86     11.84 o 
  11   5   7      117.35      130.95     26.83 o 
  13   5   7       75.25       57.75     32.76 o 
  15   5   7        0.62      -34.09     34.09 o 
  17   5   7      443.13      648.13     96.14 o 
 -24   6   7       14.12       29.78     35.74 o 
 -22   6   7      108.12      133.34     82.98 o 
 -20   6   7       87.62       91.01     31.68 o 
 -18   6   7        5.19       27.96     34.25 o 
 -16   6   7     1053.90     1080.71     91.09 o 
 -14   6   7     1961.05     2006.80     95.48 o 
 -12   6   7      989.68     1032.77     79.09 o 
 -10   6   7     2731.46     2687.43     65.83 o 
  -8   6   7     4500.67     4610.42     95.70 o 
  -6   6   7     3080.53     3134.43     79.48 o 
  -4   6   7     3163.93     3230.27     77.23 o 
  -2   6   7     3915.11     3932.24     69.04 o 
   0   6   7    11247.83    11330.90    266.65 o 
   2   6   7     2161.30     2275.79     99.03 o 
   4   6   7     1931.90     1852.85     76.28 o 
   6   6   7     1274.29     1336.35     69.19 o 
   8   6   7     1308.57     1263.67    100.27 o 
  10   6   7     1018.49      996.44     94.81 o 
  12   6   7      414.08      253.83     53.61 o 
  14   6   7      643.75      621.00     89.35 o 
  16   6   7      917.06      998.09    117.15 o 
 -23   7   7        0.30       34.18     68.25 o 
 -21   7   7      254.59      227.53     44.68 o 
 -19   7   7       36.84       52.75     31.41 o 
 -17   7   7       35.52       45.01     41.61 o 
 -15   7   7      189.21      278.79     51.87 o 
 -13   7   7        0.02        2.31     34.33 o 
 -11   7   7       18.97       27.80     37.89 o 
  -9   7   7      130.42      124.17     17.42 o 
  -7   7   7      912.55      953.63     44.96 o 
  -5   7   7      468.37      443.34     43.39 o 
  -3   7   7      192.16      271.66     36.81 o 
  -1   7   7     1894.76     1996.45     53.31 o 
   1   7   7        2.94      -11.66     14.96 o 
   3   7   7       26.24       -1.35     14.07 o 
   5   7   7        2.18      -19.98     19.98 o 
   7   7   7      244.55      242.90     46.50 o 
   9   7   7       82.40       64.04     30.61 o 
  11   7   7       87.96       66.85     32.93 o 
  13   7   7       78.79       49.64     37.73 o 
  15   7   7        5.10        7.61     30.61 o 
  17   7   7       99.00       77.60     43.19 o 
 -22   8   7      150.50      164.14     70.82 o 
 -20   8   7      197.42      146.18     34.12 o 
 -18   8   7      334.45      324.20     47.77 o 
 -16   8   7      458.03      451.92     55.24 o 
 -14   8   7      162.16      167.49     33.77 o 
 -12   8   7      190.48      236.09     42.42 o 
 -10   8   7      285.60      297.34     71.98 o 
  -8   8   7        7.59       -8.18     22.46 o 
  -6   8   7     2624.14     2668.99    109.28 o 
  -4   8   7       25.72        3.98     14.64 o 
  -2   8   7       47.13       43.23     17.31 o 
   0   8   7     3087.18     3230.45     72.34 o 
   2   8   7       29.64       22.78     16.67 o 
   4   8   7      226.70      217.03     26.27 o 
   6   8   7     1043.81     1063.05     66.16 o 
   8   8   7       86.18      106.89     38.22 o 
  10   8   7       48.57       46.66     32.10 o 
  12   8   7      181.22      173.41     50.96 o 
  14   8   7        1.53       67.51     40.54 o 
  16   8   7      131.58      105.07     49.64 o 
 -21   9   7        9.13       85.88     54.60 o 
 -19   9   7       10.78       22.50     49.97 o 
 -17   9   7        4.58        0.66     48.15 o 
 -15   9   7        1.43       -3.87     23.88 o 
 -13   9   7      133.10      159.49     53.11 o 
 -11   9   7      345.30      330.44     73.63 o 
  -9   9   7       35.71       90.01     59.57 o 
  -7   9   7       81.27       73.67     29.96 o 
  -5   9   7      478.53      455.32     51.79 o 
  -3   9   7      103.14       79.84     31.80 o 
  -1   9   7       53.07       72.87     19.11 o 
   1   9   7       46.49       36.05     19.17 o 
   3   9   7      393.03      382.90     49.50 o 
   5   9   7      121.15      137.78     35.06 o 
   7   9   7      357.09      373.03     37.41 o 
   9   9   7        7.04        2.50     23.17 o 
  11   9   7      134.98      131.01     37.36 o 
  13   9   7       78.70       52.87     38.14 o 
  15   9   7       74.43       62.38     39.55 o 
 -18  10   7       34.97       51.13     46.33 o 
 -16  10   7        0.86      -40.70     59.07 o 
 -14  10   7       45.77       46.33     47.99 o 
 -12  10   7       19.93       77.11     54.27 o 
 -10  10   7      203.05      276.49     76.11 o 
  -8  10   7      313.29      266.73     71.81 o 
  -6  10   7      250.98      299.98     81.08 o 
  -4  10   7       95.56       70.78     30.74 o 
  -2  10   7      269.99      206.06     41.24 o 
   0  10   7       91.53      152.07     38.02 o 
   2  10   7        1.02       24.86     27.21 o 
   4  10   7      384.52      317.47     48.96 o 
   6  10   7      162.25      195.05     46.17 o 
   8  10   7       48.27       62.38     46.00 o 
  10  10   7      203.40      146.60     54.44 o 
 -15  11   7        0.45       -1.16     54.27 o 
 -13  11   7       86.68       16.22     45.01 o 
 -11  11   7        5.88      -38.72     58.91 o 
  -9  11   7        0.56      -55.93     78.43 o 
  -7  11   7        0.65      -17.87     52.29 o 
  -5  11   7       31.89       39.38     60.97 o 
  -3  11   7       14.98      -27.53     54.93 o 
  -1  11   7       59.36      106.54     34.70 o 
   1  11   7       30.53       91.03     34.95 o 
   3  11   7        3.46      -23.84     31.13 o 
   5  11   7       97.69      165.21     40.41 o 
   7  11   7       12.99        0.99     47.49 o 
   9  11   7        0.27      -16.88     46.99 o 
 -10  12   7       11.81       84.22     55.27 o 
  -8  12   7       41.09       26.31     53.45 o 
  -6  12   7        1.45       40.70     56.26 o 
  -4  12   7       88.04       -3.81     50.14 o 
  -2  12   7       80.45      -13.17     38.97 o 
   0  12   7        1.15      -16.66     30.31 o 
   2  12   7       53.89      161.92     43.37 o 
   4  12   7       26.74       12.80     32.22 o 
   6  12   7        5.21      -46.83     60.89 o 
  -5  13   7        1.11       68.01     61.22 o 
  -3  13   7       29.14      147.60     71.15 o 
  -1  13   7        5.99       27.46     39.65 o 
   1  13   7        3.92       11.82     46.99 o 
   3  13   7       25.72      101.10     53.11 o 
 -26   0   8      194.54      232.31     64.04 o 
 -24   0   8        6.37       83.73     49.47 o 
 -22   0   8     2108.99     2081.57    156.86 o 
 -20   0   8     2054.94     2086.70    144.95 o 
 -18   0   8       79.03       85.55     37.89 o 
 -16   0   8    12777.40    12414.86    164.28 o 
 -14   0   8     3022.11     3000.70     74.14 o 
 -12   0   8    23934.60    23543.41    300.32 o 
 -10   0   8     8551.72     6071.53    162.74 o 
  -8   0   8    34148.21    34683.49    419.24 o 
  -6   0   8    11926.26    11566.77    236.37 o 
  -4   0   8    50810.69    46847.33    358.40 o 
  -2   0   8    10565.83    11862.82    130.41 o 
   0   0   8    30765.27    31832.74    322.33 o 
   2   0   8    37666.65    35991.25    366.67 o 
   4   0   8    20365.00    20808.55    304.13 o 
   6   0   8     3698.89     3272.92    132.37 o 
   8   0   8    18064.21    17602.97    334.08 o 
  10   0   8     1372.80     1467.85    106.06 o 
  12   0   8     7591.00     6916.49    243.07 o 
  14   0   8     2308.01     2496.89    159.01 o 
  16   0   8     1178.12     1178.12    119.14 o 
  18   0   8      321.38      368.99     76.94 o 
 -25   1   8        5.58       28.59     24.32 o 
 -23   1   8      397.91      353.21     51.55 o 
 -21   1   8      418.02      445.60     53.28 o 
 -19   1   8       87.87       69.58     24.52 o 
 -17   1   8      143.94      121.59     18.28 o 
 -15   1   8       75.60       72.77     10.83 o 
 -13   1   8      309.69      281.95     13.66 o 
 -11   1   8       96.06       42.18     26.06 o 
  -9   1   8     6062.43     6734.61     87.61 o 
  -7   1   8     5911.95     6208.38     54.25 o 
  -5   1   8      657.18      635.28     25.26 o 
  -3   1   8      878.62      904.52     25.81 o 
  -1   1   8     8187.28     9061.42     92.07 o 
   1   1   8     1245.87     1254.26     46.61 o 
   3   1   8      416.26      405.93     47.57 o 
   5   1   8       17.30        9.14     13.28 o 
   7   1   8      398.69      410.06     44.84 o 
   9   1   8       72.85      116.80    166.62 o 
  11   1   8        7.68        1.76     22.83 o 
  13   1   8       20.87       39.91     23.74 o 
  15   1   8      523.67      523.89     55.76 o 
  17   1   8        4.97       20.97     33.59 o 
  19   1   8       85.51       62.13     25.57 o 
 -26   2   8      267.34      297.53     51.64 o 
 -24   2   8      348.07      426.09     59.55 o 
 -22   2   8      561.15      594.20     61.51 o 
 -20   2   8      888.19      864.03     68.67 o 
 -18   2   8     2964.60     2901.78     86.07 o 
 -16   2   8      540.89      591.71     37.60 o 
 -14   2   8    12265.24    12291.70    215.88 o 
 -12   2   8    10742.54    10691.05    131.69 o 
 -10   2   8    12759.82    12571.39    131.60 o 
  -8   2   8    15865.42    16501.60    138.65 o 
  -6   2   8    26286.97    26640.60    201.77 o 
  -4   2   8    22592.12    23053.48    131.29 o 
  -2   2   8     1778.24     1452.09     29.22 o 
   0   2   8     3655.76     3585.42     52.45 o 
   2   2   8      589.51      602.00     34.57 o 
   4   2   8     1712.97     1742.73     63.31 o 
   6   2   8     2516.65     2418.42     80.02 o 
   8   2   8     1075.34     1108.64     59.02 o 
  10   2   8     3356.77     3404.61    112.62 o 
  12   2   8     2740.13     2681.76    108.14 o 
  14   2   8      788.91      834.64     66.54 o 
  16   2   8      590.54      629.30     61.58 o 
  18   2   8     1097.49     1155.87     86.68 o 
  20   2   8       94.69       74.46     41.86 o 
 -25   3   8      128.72       53.92     74.54 o 
 -23   3   8       61.22       71.57     65.19 o 
 -21   3   8      424.95      397.57     52.99 o 
 -19   3   8        0.71        1.08     14.16 o 
 -17   3   8     1568.99     1541.49     72.58 o 
 -15   3   8      607.27      593.31     37.29 o 
 -13   3   8     1307.02     1361.76     53.13 o 
 -11   3   8     9075.33     9369.09    149.41 o 
  -9   3   8     9876.48    10239.83    119.22 o 
  -7   3   8    10095.52    10938.52    117.67 o 
  -5   3   8    17419.33    17571.97    120.95 o 
  -3   3   8     2993.84     2294.47     41.72 o 
  -1   3   8    20632.08    22160.73    140.41 o 
   1   3   8     6180.04     5802.11     66.70 o 
   3   3   8     4725.08     4969.35    100.61 o 
   5   3   8     6847.20     6989.34    129.13 o 
   7   3   8      919.40      925.65     53.17 o 
   9   3   8     1598.73     1533.07     72.25 o 
  11   3   8       88.38      134.53     27.17 o 
  13   3   8      321.79      351.12     43.00 o 
  15   3   8       89.01       34.08     20.28 o 
  17   3   8      426.48      520.06     60.46 o 
 -24   4   8      270.32      294.20     66.35 o 
 -22   4   8       17.73       36.02     24.54 o 
 -20   4   8      384.74      398.23     38.86 o 
 -18   4   8      542.91      569.59     43.48 o 
 -16   4   8      211.49      188.41     24.52 o 
 -14   4   8      822.28      859.34     46.07 o 
 -12   4   8     6979.64     7073.11    119.28 o 
 -10   4   8     2078.14     2078.65     33.06 o 
  -8   4   8     7981.25     8044.54     80.90 o 
  -6   4   8     6644.98     6697.13    100.98 o 
  -4   4   8     8410.09     9187.74    135.03 o 
  -2   4   8     3118.05     3006.12     65.87 o 
   0   4   8     2248.55     2173.73     40.66 o 
   2   4   8     2241.93     2273.76     41.44 o 
   4   4   8     7685.86     7747.26    129.23 o 
   6   4   8      951.93      924.55     49.58 o 
   8   4   8     2179.89     2013.19     78.47 o 
  10   4   8     1273.89     1254.12     67.35 o 
  12   4   8      912.38      890.90     61.70 o 
  14   4   8       33.01       74.23     61.39 o 
  16   4   8      259.45      395.63     81.41 o 
  18   4   8      466.51      650.78    101.43 o 
 -25   5   8      173.46      216.76     65.19 o 
 -23   5   8       67.04      105.07     44.68 o 
 -21   5   8        6.54       -6.15     46.91 o 
 -19   5   8     1010.91     1138.85     77.69 o 
 -17   5   8      141.87      153.44     25.60 o 
 -15   5   8     1999.61     2054.93     75.01 o 
 -13   5   8      782.46      816.24     59.05 o 
 -11   5   8      547.91      635.27     48.52 o 
  -9   5   8      219.74      235.75     21.05 o 
  -7   5   8     6657.20     6510.60     99.19 o 
  -5   5   8     1476.43     1378.60     48.21 o 
  -3   5   8      523.24      517.84     29.12 o 
  -1   5   8    12241.41    12658.25    190.37 o 
   1   5   8      615.33      663.83     44.83 o 
   3   5   8      974.04      865.71     23.08 o 
   5   5   8     4037.29     4017.51     95.24 o 
   7   5   8      166.73      127.81     38.06 o 
   9   5   8      182.24      184.25     26.25 o 
  11   5   8     1552.66     1505.41    120.13 o 
  13   5   8       75.58       56.42     37.06 o 
  15   5   8      228.12      251.34     62.88 o 
  17   5   8      266.85      344.67     73.47 o 
 -24   6   8        0.25       16.38     38.39 o 
 -22   6   8       20.86       61.21     26.99 o 
 -20   6   8        0.08       26.50     26.65 o 
 -18   6   8      159.71      160.17     32.51 o 
 -16   6   8      644.96      646.45     58.21 o 
 -14   6   8        2.33        6.25     22.67 o 
 -12   6   8      252.43      263.26     59.90 o 
 -10   6   8     5093.11     4899.15     92.32 o 
  -8   6   8     1377.67     1254.51     48.14 o 
  -6   6   8      219.92      244.07     32.72 o 
  -4   6   8     4756.76     4789.02     96.58 o 
  -2   6   8     1060.88      938.41     41.45 o 
   0   6   8     1443.20     1430.60     63.94 o 
   2   6   8     8628.13     8592.16    162.59 o 
   4   6   8     2003.18     1882.33     80.81 o 
   6   6   8      258.73      241.42     43.68 o 
   8   6   8      113.38      169.27     42.86 o 
  10   6   8        1.35       -3.14     23.50 o 
  12   6   8        3.07      -28.96     28.96 o 
  14   6   8      303.60      292.88     64.04 o 
  16   6   8       29.50       -0.50     31.94 o 
 -23   7   8       69.29       58.44     29.62 o 
 -21   7   8      747.41      767.92     73.49 o 
 -19   7   8        4.41       22.34     40.13 o 
 -17   7   8     1342.27     1395.22     90.79 o 
 -15   7   8     1308.73     1345.65     85.28 o 
 -13   7   8      294.12      377.25     49.76 o 
 -11   7   8      763.44      792.27     56.99 o 
  -9   7   8     2145.76     2104.97     65.63 o 
  -7   7   8      668.33      741.17     40.97 o 
  -5   7   8      789.33      848.87     55.15 o 
  -3   7   8     1643.22     1667.23     48.85 o 
  -1   7   8     1310.86     1292.78     48.12 o 
   1   7   8     2316.48     2426.71     87.74 o 
   3   7   8      401.48      384.57     37.99 o 
   5   7   8      618.61      703.06     52.81 o 
   7   7   8     1224.25     1286.34    103.09 o 
   9   7   8      817.17      774.05     85.38 o 
  11   7   8      210.25      158.02     44.01 o 
  13   7   8      533.88      543.06     82.24 o 
  15   7   8      537.20      481.67     84.22 o 
 -22   8   8       17.17       38.43     31.74 o 
 -20   8   8       20.78      -27.50     27.50 o 
 -18   8   8        0.04      -15.70     28.96 o 
 -16   8   8      165.13      141.84     34.87 o 
 -14   8   8       78.00       39.44     22.49 o 
 -12   8   8        8.43        5.13     39.38 o 
 -10   8   8      310.76      239.93     62.05 o 
  -8   8   8       36.59       26.95     19.55 o 
  -6   8   8       33.95       29.79     19.27 o 
  -4   8   8      124.57      103.88     19.78 o 
  -2   8   8       10.74       12.63     14.83 o 
   0   8   8      276.51      189.01     20.70 o 
   2   8   8       68.74       64.94     18.71 o 
   4   8   8       86.61      124.16     28.21 o 
   6   8   8        4.70       22.36     17.50 o 
   8   8   8      219.63      183.34     42.86 o 
  10   8   8       55.90      331.93     63.37 o 
  12   8   8       41.53       76.61     41.37 o 
  14   8   8      157.10       75.29     37.06 o 
 -21   9   8       78.45       85.88     60.23 o 
 -19   9   8        1.72      -52.62     58.58 o 
 -17   9   8      101.20       96.66     34.13 o 
 -15   9   8      507.83      489.11     57.56 o 
 -13   9   8       16.59       13.33     21.75 o 
 -11   9   8     1640.39     1802.26    160.01 o 
  -9   9   8      849.06      976.58    120.62 o 
  -7   9   8      176.56      228.82     38.32 o 
  -5   9   8      818.28      857.70     68.33 o 
  -3   9   8      669.96      711.92     47.31 o 
  -1   9   8        1.93      -12.13     24.05 o 
   1   9   8     1538.53     1561.66     71.14 o 
   3   9   8      291.13      330.40     46.30 o 
   5   9   8      124.48       95.15     76.86 o 
   7   9   8      608.17      615.64     48.36 o 
   9   9   8       52.13       -1.95     25.37 o 
  11   9   8       30.66       -2.30     23.90 o 
  13   9   8       32.11      121.84     39.73 o 
 -18  10   8        0.22      -54.77     54.77 o 
 -16  10   8      135.26      150.41     73.96 o 
 -14  10   8      113.64      221.39     79.42 o 
 -12  10   8      178.75      169.27     73.14 o 
 -10  10   8        0.07        8.77     52.29 o 
  -8  10   8        2.65       33.26     44.84 o 
  -6  10   8       41.53       50.56     40.04 o 
  -4  10   8      251.85      226.94     44.10 o 
  -2  10   8       15.08       37.19     25.81 o 
   0  10   8       48.29       53.58     35.24 o 
   2  10   8      332.79      391.66     55.52 o 
   4  10   8       14.54      -24.66     37.40 o 
   6  10   8       22.23        8.96     28.82 o 
   8  10   8       54.07       84.88     47.49 o 
  10  10   8        4.33      -20.02     47.16 o 
 -15  11   8       11.11       31.60     52.95 o 
 -13  11   8        8.73       73.80     57.42 o 
 -11  11   8      152.99       43.02     55.43 o 
  -9  11   8        1.83       13.24     50.30 o 
  -7  11   8        4.12       -2.15     58.91 o 
  -5  11   8      126.23      146.93     69.66 o 
  -3  11   8       26.96       34.11     49.06 o 
  -1  11   8       15.30      -31.25     31.25 o 
   1  11   8        4.44      394.39    376.77 o 
   3  11   8        5.31      -29.35     30.44 o 
   5  11   8       61.76      140.99     55.35 o 
   7  11   8        0.77       80.75     50.47 o 
 -10  12   8        3.20       60.23     65.19 o 
  -8  12   8        4.21      -77.27     77.27 o 
  -6  12   8       62.59       34.25     66.35 o 
  -4  12   8       72.73       65.86     54.77 o 
  -2  12   8       31.74       16.61     51.71 o 
   0  12   8      115.31       97.59     37.06 o 
   2  12   8       36.71      -16.55     33.52 o 
   4  12   8       10.73      -13.58     30.70 o 
  -3  13   8       12.15       19.19     53.61 o 
  -1  13   8       18.15      130.26     46.18 o 
   1  13   8        5.46       54.96     38.99 o 
 -25   1   9       40.96       10.51     25.58 o 
 -23   1   9      576.59      634.22     65.52 o 
 -21   1   9     1072.00     1062.42     76.93 o 
 -19   1   9     2455.65     2470.28    106.70 o 
 -17   1   9     2848.07     2741.77     74.95 o 
 -15   1   9    11524.99    11095.98    140.16 o 
 -13   1   9    11674.17    11566.45    132.44 o 
 -11   1   9     6936.09     6861.67     95.55 o 
  -9   1   9     7082.20     6418.51     59.70 o 
  -7   1   9    13617.16    13522.59    122.87 o 
  -5   1   9     1108.66     1211.71     45.47 o 
  -3   1   9    16147.58    16607.69    102.87 o 
  -1   1   9      100.67       74.00     10.99 o 
   1   1   9     1888.45     2165.55    147.60 o 
   3   1   9     2645.49     2600.09     78.09 o 
   5   1   9     4147.26     4130.22    104.94 o 
   7   1   9     1501.13     1606.91     71.65 o 
   9   1   9     5346.11     5358.64    138.50 o 
  11   1   9     5163.85     5203.67    148.69 o 
  13   1   9      683.12      741.36     62.34 o 
  15   1   9     1028.68     1028.41     77.63 o 
  17   1   9      489.90      553.05     61.40 o 
  19   1   9      188.87      262.05     44.83 o 
 -26   2   9      191.11      262.36     49.13 o 
 -24   2   9      127.78      137.19     69.58 o 
 -22   2   9       44.41      126.52     39.13 o 
 -20   2   9      378.26      370.02     46.78 o 
 -18   2   9       65.67       41.31     18.95 o 
 -16   2   9       78.33       53.81     16.55 o 
 -14   2   9     3292.11     3137.26     77.09 o 
 -12   2   9      170.49      213.60     21.56 o 
 -10   2   9     5087.88     5438.39     87.21 o 
  -8   2   9     3380.01     2995.79     60.87 o 
  -6   2   9        3.07       32.31      8.31 o 
  -4   2   9     6848.50     7419.13     78.29 o 
  -2   2   9     4718.72     4421.89     59.18 o 
   0   2   9     3526.85     4042.76     66.02 o 
   2   2   9      662.96      734.44     46.25 o 
   4   2   9     5285.45     5385.03    114.82 o 
   6   2   9      581.96      592.70     42.90 o 
   8   2   9      239.04      200.79     29.99 o 
  10   2   9      863.15      736.49     54.09 o 
  12   2   9      173.81      168.92     30.16 o 
  14   2   9       77.65       15.62     19.59 o 
  16   2   9      508.70      527.61     58.48 o 
  18   2   9       22.30       53.24     30.81 o 
 -25   3   9       40.05       24.45     59.82 o 
 -23   3   9      971.71     1026.89     83.58 o 
 -21   3   9      326.10      324.55     46.41 o 
 -19   3   9      857.05      848.57     50.02 o 
 -17   3   9     4583.63     4771.84    111.05 o 
 -15   3   9      476.17      461.17     33.18 o 
 -13   3   9     6162.77     5851.85    122.86 o 
 -11   3   9    20134.94    19548.85    179.10 o 
  -9   3   9     1802.53     1707.95     28.68 o 
  -7   3   9     8667.33     8789.99    137.26 o 
  -5   3   9    21726.31    22293.21    118.55 o 
  -3   3   9     1131.06     1354.53     43.03 o 
  -1   3   9     3029.72     3058.25     34.60 o 
   1   3   9     6120.91     5745.40     70.92 o 
   3   3   9     4870.96     5137.68    107.99 o 
   5   3   9     1518.53     1498.83     64.17 o 
   7   3   9     5438.28     5380.82    128.53 o 
   9   3   9      358.58      348.99     44.76 o 
  11   3   9      899.93      878.45     61.98 o 
  13   3   9     1589.68     1672.16     89.63 o 
  15   3   9       90.65       11.04     62.88 o 
  17   3   9      991.79     1167.49    157.19 o 
 -24   4   9      229.28      286.84     49.60 o 
 -22   4   9      469.31      423.75     55.51 o 
 -20   4   9      205.54      197.65     28.93 o 
 -18   4   9      202.02      216.99     27.65 o 
 -16   4   9     4484.13     4602.92    109.80 o 
 -14   4   9     1728.80     1707.92     63.66 o 
 -12   4   9     1821.64     1890.76     60.21 o 
 -10   4   9     1513.62     1488.70     29.78 o 
  -8   4   9      260.82      282.75     16.13 o 
  -6   4   9      856.39      993.99     32.38 o 
  -4   4   9      275.89      302.73     23.05 o 
  -2   4   9      379.17      479.78     20.25 o 
   0   4   9     2078.09     2184.20     40.42 o 
   2   4   9     5095.22     5015.82     66.75 o 
   4   4   9      504.29      523.86     39.31 o 
   6   4   9     6531.50     6349.42    132.96 o 
   8   4   9     1472.11     1477.93     69.32 o 
  10   4   9      465.37      429.16     42.14 o 
  12   4   9      781.52      708.67     57.28 o 
  14   4   9      393.84      402.57     48.35 o 
  16   4   9      380.80      393.81     77.93 o 
 -25   5   9       89.85       36.24     30.61 o 
 -23   5   9       79.62       32.93     35.74 o 
 -21   5   9        4.37       15.53     21.00 o 
 -19   5   9      383.20      419.71     52.44 o 
 -17   5   9      643.16      640.19     46.90 o 
 -15   5   9       40.86       29.50     28.66 o 
 -13   5   9     4882.48     4841.55    107.24 o 
 -11   5   9      633.57      600.42     40.42 o 
  -9   5   9       13.22       34.64     13.64 o 
  -7   5   9     1206.59     1257.74     61.43 o 
  -5   5   9        4.33       -1.39     17.38 o 
  -3   5   9      100.56      176.17     24.40 o 
  -1   5   9      204.35      173.17     24.92 o 
   1   5   9      867.58     1113.34    116.07 o 
   3   5   9       97.56      138.06     28.05 o 
   5   5   9     2955.27     3060.79     87.03 o 
   7   5   9      146.18      152.84     23.00 o 
   9   5   9      835.80      834.27     53.91 o 
  11   5   9      520.34      538.92     77.77 o 
  13   5   9      102.39      156.03     47.32 o 
  15   5   9       83.74       85.88     43.19 o 
  17   5   9      228.43      288.08     70.65 o 
 -24   6   9      171.06      158.19     53.45 o 
 -22   6   9      423.69      407.81     52.98 o 
 -20   6   9      105.90       88.89     30.13 o 
 -18   6   9     1035.34     1145.16     80.91 o 
 -16   6   9     2870.00     2934.27    122.01 o 
 -14   6   9       63.20      102.10     27.51 o 
 -12   6   9     3388.83     3378.96    113.82 o 
 -10   6   9     4265.37     4512.29    126.79 o 
  -8   6   9     4606.54     4684.23     94.47 o 
  -6   6   9    10015.72    10149.71    139.90 o 
  -4   6   9     4680.65     4656.51     90.53 o 
  -2   6   9     3682.28     3771.53     83.72 o 
   0   6   9    10824.94    11014.22    180.10 o 
   2   6   9       99.87       91.23     22.44 o 
   4   6   9     1783.91     1630.85     77.64 o 
   6   6   9     2249.53     2173.07    127.08 o 
   8   6   9      340.17      340.36     58.08 o 
  10   6   9      242.25      192.60     45.83 o 
  12   6   9      615.25      552.82     81.41 o 
  14   6   9      254.46      231.32     58.58 o 
  16   6   9       58.36      116.98     51.79 o 
 -23   7   9       15.40       98.58     35.93 o 
 -21   7   9        5.41      -34.84     34.84 o 
 -19   7   9      112.74      140.54     36.92 o 
 -17   7   9        0.28      -23.96     30.86 o 
 -15   7   9      111.90      177.23     92.91 o 
 -13   7   9      523.47      605.11     83.56 o 
 -11   7   9      377.53      383.33     42.01 o 
  -9   7   9      454.04      456.70     32.62 o 
  -7   7   9      349.64      333.09     31.74 o 
  -5   7   9      145.55      174.84     23.80 o 
  -3   7   9      697.95      680.97     32.99 o 
  -1   7   9      724.61      684.03     38.82 o 
   1   7   9      248.42      295.04     35.25 o 
   3   7   9       23.32       29.97     19.62 o 
   5   7   9      195.23      205.25     33.48 o 
   7   7   9      160.92       99.78     32.60 o 
   9   7   9      183.66      210.31     50.63 o 
  11   7   9       22.64       50.30     37.73 o 
  13   7   9        0.01       27.63     33.09 o 
  15   7   9        2.60        6.95     23.99 o 
 -22   8   9       56.04      109.33     40.46 o 
 -20   8   9       26.59       53.01     34.57 o 
 -18   8   9      324.30      322.13     65.03 o 
 -16   8   9       65.77       89.61     33.15 o 
 -14   8   9      781.64      753.82     67.02 o 
 -12   8   9      131.55       83.23     55.76 o 
 -10   8   9       11.38       20.56     18.15 o 
  -8   8   9      555.29      652.36     54.43 o 
  -6   8   9       42.55       58.53     17.69 o 
  -4   8   9       29.93      -18.86     18.86 o 
  -2   8   9      166.12      227.12     21.95 o 
   0   8   9     1140.14     1040.29     45.02 o 
   2   8   9      876.16      666.21     90.01 o 
   4   8   9     1656.97     1638.17     82.58 o 
   6   8   9      149.49      160.81     30.82 o 
   8   8   9      105.06      110.04     39.38 o 
  10   8   9      559.65      520.56     78.10 o 
  12   8   9      118.80       63.54     41.70 o 
  14   8   9      128.92      133.37     50.80 o 
 -21   9   9       19.03      -21.84     48.98 o 
 -19   9   9       13.91       45.82     43.27 o 
 -17   9   9       15.12       35.84     29.33 o 
 -15   9   9       14.86       89.13     51.29 o 
 -13   9   9      271.29      221.23     69.66 o 
 -11   9   9        0.01      -73.47     73.47 o 
  -9   9   9        4.46       49.14     44.51 o 
  -7   9   9      178.94      166.80     32.51 o 
  -5   9   9      160.33      150.84     33.78 o 
  -3   9   9      365.07      384.18     37.52 o 
  -1   9   9       34.62       50.65     20.32 o 
   1   9   9      411.19      379.18     37.20 o 
   3   9   9       62.39       64.64     26.68 o 
   5   9   9      168.21      133.41     66.52 o 
   7   9   9      207.04      218.61     38.30 o 
   9   9   9      159.62      228.18     54.77 o 
  11   9   9        0.35       45.47     24.33 o 
  13   9   9       17.87      -20.52     30.78 o 
 -18  10   9       22.36        9.27     41.37 o 
 -16  10   9      161.16      113.01     58.58 o 
 -14  10   9       36.95      -25.40     43.27 o 
 -12  10   9      616.25      560.93    101.93 o 
 -10  10   9      204.66      248.03     64.70 o 
  -8  10   9      175.19      246.38     80.91 o 
  -6  10   9      367.61      405.02     71.23 o 
  -4  10   9       62.45       35.80     25.98 o 
  -2  10   9      122.41      178.47     39.35 o 
   0  10   9      179.24      107.69     31.77 o 
   2  10   9      262.23      232.35     32.33 o 
   4  10   9       82.75       64.04     28.51 o 
   6  10   9      154.54      118.53     37.98 o 
   8  10   9       12.91       74.13     57.25 o 
  10  10   9       51.88      114.83     62.38 o 
 -15  11   9        1.11      -62.71     62.71 o 
 -13  11   9       60.05      127.08     75.12 o 
 -11  11   9       87.33      109.21     80.58 o 
  -9  11   9        9.82       23.83     50.63 o 
  -7  11   9        1.30       61.55     55.60 o 
  -5  11   9       59.91       73.96     47.65 o 
  -3  11   9       18.54       29.33     32.87 o 
  -1  11   9       22.57       16.30     28.40 o 
   1  11   9        1.10      -32.61     32.61 o 
   3  11   9       21.01      106.19     44.84 o 
   5  11   9        3.35      -36.21     36.21 o 
   7  11   9        0.82      -57.42     57.42 o 
 -10  12   9       40.27       62.88     52.78 o 
  -8  12   9       34.18      -70.82     70.82 o 
  -6  12   9       97.13       85.71     56.42 o 
  -4  12   9        0.73      -65.69     65.69 o 
  -2  12   9        7.21      -18.10     43.60 o 
   0  12   9        0.03      -23.69     31.06 o 
   2  12   9       17.62       41.87     38.64 o 
   4  12   9        2.81       19.46     34.67 o 
  -1  13   9       16.50        6.12     34.91 o 
 -26   0  10       37.45       45.83     41.70 o 
 -24   0  10     1431.54     1510.71    141.64 o 
 -22   0  10      939.39      967.48    107.72 o 
 -20   0  10     3845.75     3814.33    192.27 o 
 -18   0  10    13889.42    12983.48    329.77 o 
 -16   0  10     5119.94     5314.62    107.64 o 
 -14   0  10    16248.03    16286.67    266.40 o 
 -12   0  10    22746.60    21903.69    255.56 o 
 -10   0  10     5461.19     5761.31     78.58 o 
  -8   0  10    25063.58    25487.18    193.38 o 
  -6   0  10    46870.99    46041.51    411.51 o 
  -4   0  10     8393.58     8854.42    126.19 o 
  -2   0  10     1330.42     1025.32     43.74 o 
   0   0  10    10318.55    10086.66    203.69 o 
   2   0  10     2032.29     1985.76     97.79 o 
   4   0  10     5710.71     5288.47    169.27 o 
   6   0  10    16724.14    16296.95    316.70 o 
   8   0  10     1549.42     1578.05    108.55 o 
  10   0  10     5310.89     5231.71    209.15 o 
  12   0  10     2429.11     2545.70    158.02 o 
  14   0  10      276.25      252.50     59.07 o 
  16   0  10      188.35      248.20     61.72 o 
  18   0  10     1531.62     1721.68    159.51 o 
 -27   1  10        7.47       40.47     28.07 o 
 -25   1  10      307.97      402.64     55.73 o 
 -23   1  10        0.44      -30.50     30.50 o 
 -21   1  10       11.00       14.01     25.04 o 
 -19   1  10      206.75      215.10     36.59 o 
 -17   1  10       50.87       83.99     16.85 o 
 -15   1  10     2398.82     2251.81     84.90 o 
 -13   1  10       76.06       76.89     15.73 o 
 -11   1  10      496.25      400.28     21.64 o 
  -9   1  10    19366.51    21016.01    141.22 o 
  -7   1  10      751.57      744.55     31.46 o 
  -5   1  10      363.61      511.91     33.06 o 
  -3   1  10     6545.98     7465.03     81.25 o 
  -1   1  10    12885.62    13390.15    149.31 o 
   1   1  10       16.03       25.46     12.72 o 
   3   1  10     1347.18     1416.55     59.23 o 
   5   1  10     2478.25     2212.89     80.82 o 
   7   1  10     1033.37     1020.05     77.11 o 
   9   1  10       54.48       67.58     27.14 o 
  11   1  10       98.58       90.67     24.29 o 
  13   1  10      463.49      402.64     47.26 o 
  15   1  10       22.11       23.58     20.14 o 
  17   1  10      368.35      327.55     49.66 o 
 -26   2  10      130.27      139.28     39.25 o 
 -24   2  10      355.64      443.34     68.50 o 
 -22   2  10      733.85      705.61     70.99 o 
 -20   2  10     2034.54     1894.76     98.47 o 
 -18   2  10      345.06      301.92     29.45 o 
 -16   2  10     3383.84     3269.98     97.31 o 
 -14   2  10     2567.81     2710.48     71.04 o 
 -12   2  10     6426.08     6474.72     90.91 o 
 -10   2  10       78.01       18.04     12.14 o 
  -8   2  10    14772.56    15895.17    121.72 o 
  -6   2  10      525.86      523.05     21.08 o 
  -4   2  10    22890.96    24258.25    148.42 o 
  -2   2  10     4808.95     4620.37     59.17 o 
   0   2  10    16204.01    16128.17    139.96 o 
   2   2  10    14769.64    14211.08    182.52 o 
   4   2  10    10133.98    10241.09    165.22 o 
   6   2  10     1326.94     1356.47     66.18 o 
   8   2  10     7366.10     7252.96    161.35 o 
  10   2  10     1130.27     1192.82     70.44 o 
  12   2  10     1950.34     1889.26     96.44 o 
  14   2  10      383.50      457.92     51.75 o 
  16   2  10      583.45      621.45     64.06 o 
  18   2  10      253.94      252.14     50.96 o 
 -25   3  10      334.84      356.98     52.26 o 
 -23   3  10      156.85      156.24     46.83 o 
 -21   3  10      174.61      125.95     30.05 o 
 -19   3  10     1838.64     1914.22     74.55 o 
 -17   3  10     2107.71     2069.10     72.47 o 
 -15   3  10     1176.72     1171.82     52.03 o 
 -13   3  10     7771.66     7565.99    121.05 o 
 -11   3  10     7093.27     7084.51    109.02 o 
  -9   3  10     2299.44     2327.38     58.05 o 
  -7   3  10     9767.52     9694.08    109.07 o 
  -5   3  10     4011.35     4303.77     53.21 o 
  -3   3  10     1162.30     1172.24     33.51 o 
  -1   3  10     6265.34     6057.58     55.17 o 
   1   3  10     5164.19     5266.61     87.83 o 
   3   3  10       10.49        8.28     20.35 o 
   5   3  10     5399.63     5339.78    123.57 o 
   7   3  10      267.68      255.72     31.29 o 
   9   3  10      619.42      645.91     52.74 o 
  11   3  10      324.80      391.13     44.54 o 
  13   3  10      280.00      248.58     62.13 o 
  15   3  10      363.64      230.10     89.35 o 
  17   3  10       41.69       26.97     23.80 o 
 -26   4  10      178.91      230.00     73.14 o 
 -24   4  10       53.07       60.02     55.43 o 
 -22   4  10      604.09      659.13    109.87 o 
 -20   4  10     1381.98     1283.15     65.80 o 
 -18   4  10      234.35      295.72     34.00 o 
 -16   4  10     3103.74     3024.26     88.75 o 
 -14   4  10     9636.37     9766.21    148.71 o 
 -12   4  10      466.73      439.10     32.79 o 
 -10   4  10     7531.02     7341.86     72.27 o 
  -8   4  10      137.65       96.03     15.24 o 
  -6   4  10      178.04      218.99     15.74 o 
  -4   4  10     4764.14     4589.33     87.46 o 
  -2   4  10       98.66       88.87     12.39 o 
   0   4  10      784.67      860.11     27.68 o 
   2   4  10    13820.08    13599.20    126.81 o 
   4   4  10      121.20      175.94     25.49 o 
   6   4  10      729.61      749.98     72.72 o 
   8   4  10     1795.29     1818.96     79.79 o 
  10   4  10      588.21      631.91     52.34 o 
  12   4  10      185.43      169.61     31.59 o 
  14   4  10      543.47      572.84     86.37 o 
  16   4  10      319.32      368.82     71.48 o 
 -25   5  10      103.70      161.33     64.04 o 
 -23   5  10      101.38      101.43     49.47 o 
 -21   5  10     1008.34      967.95     61.33 o 
 -19   5  10       68.71       34.63     33.92 o 
 -17   5  10     1518.11     1395.71     65.86 o 
 -15   5  10      137.07      216.69     28.76 o 
 -13   5  10        1.65      -10.66     14.18 o 
 -11   5  10      363.37      387.47     29.05 o 
  -9   5  10     2646.64     2690.67     63.50 o 
  -7   5  10       53.52       48.61     16.31 o 
  -5   5  10      137.05      227.42     36.21 o 
  -3   5  10     5730.40     5858.82    101.98 o 
  -1   5  10      337.45      348.30     34.82 o 
   1   5  10     1824.47     1979.03     41.83 o 
   3   5  10     1057.34     1183.26    126.48 o 
   5   5  10     1974.56     1947.24     73.51 o 
   7   5  10      473.81      477.13     40.61 o 
   9   5  10     1754.43     1646.90     78.64 o 
  11   5  10       99.68       39.05     29.12 o 
  13   5  10      538.16      485.81     82.07 o 
  15   5  10      335.25      404.90     77.60 o 
 -24   6  10       34.11       80.42     49.31 o 
 -22   6  10       30.07       16.32     28.76 o 
 -20   6  10      229.98      294.21     47.28 o 
 -18   6  10      371.85      400.69     88.77 o 
 -16   6  10      185.90      226.01     40.53 o 
 -14   6  10       67.56      114.16     32.02 o 
 -12   6  10       77.37       97.04     24.38 o 
 -10   6  10       12.19       61.96     27.30 o 
  -8   6  10       53.60       40.29     14.68 o 
  -6   6  10      700.87      767.98     42.01 o 
  -4   6  10       53.05       38.79     16.51 o 
  -2   6  10      254.70      306.99     26.75 o 
   0   6  10      273.28      323.91     37.63 o 
   2   6  10      385.47      387.39     40.23 o 
   4   6  10      568.24      584.53     48.57 o 
   6   6  10      824.96      742.28     77.44 o 
   8   6  10      509.22      481.84     71.81 o 
  10   6  10       29.80       27.63     34.58 o 
  12   6  10      260.98      267.39     61.22 o 
  14   6  10        0.11       17.04     27.30 o 
 -23   7  10      253.85      245.39     66.85 o 
 -21   7  10       96.01       64.94     56.84 o 
 -19   7  10      512.19      545.51     60.78 o 
 -17   7  10      452.08      481.33     56.43 o 
 -15   7  10     1607.57     1579.16     93.10 o 
 -13   7  10      212.55      244.39     67.34 o 
 -11   7  10     3315.27     3275.86    117.24 o 
  -9   7  10      841.06      813.09     59.16 o 
  -7   7  10      807.35      829.28     44.76 o 
  -5   7  10     2428.12     2298.31     74.02 o 
  -3   7  10      529.99      574.31     36.07 o 
  -1   7  10     3303.19     3308.35     86.60 o 
   1   7  10      106.10       76.61     23.29 o 
   3   7  10      868.63     1001.31     64.15 o 
   5   7  10     1436.92     1494.16    108.88 o 
   7   7  10     1116.80     1128.98    103.25 o 
   9   7  10       52.39      114.17     38.88 o 
  11   7  10      635.51      567.55     86.21 o 
  13   7  10      158.85      222.72     57.42 o 
  15   7  10       56.28       60.23     39.55 o 
 -22   8  10       10.48       24.42     41.28 o 
 -20   8  10       29.96       59.52     31.71 o 
 -18   8  10      162.16      116.07     35.09 o 
 -16   8  10        0.33        2.04     22.23 o 
 -14   8  10       21.27       56.75     53.78 o 
 -12   8  10      383.02      373.95     71.32 o 
 -10   8  10       56.40       67.28     31.85 o 
  -8   8  10        3.24       29.93     17.18 o 
  -6   8  10       41.78       28.58     15.52 o 
  -4   8  10        2.26       18.84     17.80 o 
  -2   8  10      600.24      545.06     33.14 o 
   0   8  10      137.07       74.29     33.23 o 
   2   8  10       42.71        5.38     59.24 o 
   4   8  10      133.93      192.49     33.08 o 
   6   8  10      340.44      376.10     58.24 o 
   8   8  10        3.55       43.02     35.08 o 
  10   8  10      103.61      109.54     47.49 o 
  12   8  10        0.95      -20.68     38.88 o 
  14   8  10        0.05      -41.04     41.04 o 
 -21   9  10       53.38      -18.86     53.61 o 
 -19   9  10       43.03       11.05     82.57 o 
 -17   9  10      279.10      241.06     58.99 o 
 -15   9  10      229.41      236.38     70.32 o 
 -13   9  10      327.91      445.77     86.37 o 
 -11   9  10      815.29      901.30    114.34 o 
  -9   9  10      237.93      309.09     82.57 o 
  -7   9  10      715.64      729.41     61.61 o 
  -5   9  10      231.16      196.61     27.69 o 
  -3   9  10      127.77      105.20     26.94 o 
  -1   9  10      809.01      758.83     51.58 o 
   1   9  10       22.53       19.37     35.25 o 
   3   9  10      164.12      102.46     30.69 o 
   5   9  10      319.98      419.75     48.51 o 
   7   9  10       18.93       29.12     26.31 o 
   9   9  10       77.25      -13.24     28.79 o 
  11   9  10       69.56       49.81     35.91 o 
  13   9  10       29.27      -38.55     38.55 o 
 -18  10  10        4.68       39.22     50.63 o 
 -16  10  10       12.52       13.07     50.96 o 
 -14  10  10       10.68        1.45     79.92 o 
 -12  10  10        2.04       15.72     50.63 o 
 -10  10  10        0.01       32.93     50.63 o 
  -8  10  10       16.99       -9.10     48.98 o 
  -6  10  10      741.84      804.00    110.37 o 
  -4  10  10        3.99       19.50     29.70 o 
  -2  10  10       17.35       60.35     28.93 o 
   0  10  10      133.68      188.47     40.53 o 
   2  10  10       23.36       32.74     22.69 o 
   4  10  10        8.89       40.39     30.20 o 
   6  10  10       83.62      -58.08     58.08 o 
   8  10  10        0.46      -71.65     71.65 o 
 -15  11  10       22.13       70.65     50.96 o 
 -13  11  10       55.49      215.60     82.73 o 
 -11  11  10        1.79        4.96     55.10 o 
  -9  11  10       29.04      120.46     68.34 o 
  -7  11  10        2.50      -62.55     62.55 o 
  -5  11  10        0.38       -1.49     60.40 o 
  -3  11  10      127.33      174.80     43.84 o 
  -1  11  10        0.18      -12.33     49.06 o 
   1  11  10      248.35      329.84     53.45 o 
   3  11  10       76.03       99.83     36.84 o 
   5  11  10       25.35       -6.49     27.67 o 
   7  11  10        7.15        0.17     43.35 o 
 -10  12  10        8.00       -0.66     49.14 o 
  -8  12  10       87.64      197.90     71.65 o 
  -6  12  10        4.06       53.28     54.93 o 
  -4  12  10       29.60      -31.94     53.94 o 
  -2  12  10       14.38      -30.02     55.18 o 
   0  12  10        9.79      -26.45     30.01 o 
   2  12  10        0.18       -2.31     53.53 o 
   4  12  10       20.34      -12.15     27.73 o 
 -27   1  11      273.83      329.96     55.89 o 
 -25   1  11      129.39       28.85     51.46 o 
 -23   1  11     2643.82     2900.72    132.36 o 
 -21   1  11     1349.97     1190.23     79.58 o 
 -19   1  11      300.94      309.05     40.25 o 
 -17   1  11     2647.80     2587.60     71.60 o 
 -15   1  11     1001.61     1133.66     44.97 o 
 -13   1  11      540.24      547.28     30.89 o 
 -11   1  11     7174.62     6781.38     97.68 o 
  -9   1  11     4426.42     4772.05     68.34 o 
  -7   1  11     4498.58     4303.85     75.20 o 
  -5   1  11    24020.36    24617.27    177.08 o 
  -3   1  11     2465.93     2242.04     47.85 o 
  -1   1  11     8659.49     8784.03    109.18 o 
   1   1  11    19485.19    18732.75    213.74 o 
   3   1  11     6623.12     6710.19    135.72 o 
   5   1  11     4810.29     4918.97    123.82 o 
   7   1  11     3885.01     4069.20    120.79 o 
   9   1  11      913.30      978.85     64.47 o 
  11   1  11     1719.37     1662.76     89.49 o 
  13   1  11      259.57      315.56     43.86 o 
  15   1  11      191.06      174.39     36.07 o 
  17   1  11      782.87      915.49     82.80 o 
 -26   2  11       16.91      -10.60     53.78 o 
 -24   2  11        0.27      -15.84     26.37 o 
 -22   2  11     1028.88      953.74     75.46 o 
 -20   2  11      107.93       70.82     37.73 o 
 -18   2  11      113.14      103.48     19.39 o 
 -16   2  11     5533.81     5256.38    152.73 o 
 -14   2  11      109.11      109.03     18.61 o 
 -12   2  11     4316.30     3941.07     81.61 o 
 -10   2  11     1775.71     1541.65     30.87 o 
  -8   2  11      774.17      853.54     29.28 o 
  -6   2  11      326.75      361.06     24.77 o 
  -4   2  11      288.91      151.47     14.37 o 
  -2   2  11       11.33       -8.77      8.77 o 
   0   2  11     2836.42     2823.42     62.41 o 
   2   2  11     1368.00     1256.60     68.42 o 
   4   2  11      179.44      165.62     38.39 o 
   6   2  11      589.47      572.02     45.34 o 
   8   2  11      193.26      201.35     31.00 o 
  10   2  11       97.57      141.46     28.86 o 
  12   2  11      788.05      674.12     58.79 o 
  14   2  11      143.41      107.03     27.88 o 
  16   2  11      150.14      188.41     42.14 o 
  18   2  11       20.29      -48.81     48.81 o 
 -25   3  11      565.16      746.92     76.17 o 
 -23   3  11      518.64      489.29     56.93 o 
 -21   3  11     1014.50      979.80     73.37 o 
 -19   3  11     4856.16     5067.10    120.11 o 
 -17   3  11     1354.74     1423.01     59.89 o 
 -15   3  11     5793.20     5866.58    114.00 o 
 -13   3  11     5091.31     5255.92    100.50 o 
 -11   3  11       12.41       -6.53     20.27 o 
  -9   3  11      148.44      294.75     40.46 o 
  -7   3  11     6270.46     6147.58     74.22 o 
  -5   3  11       40.31       70.75      9.61 o 
  -3   3  11     2319.28     2270.63     48.75 o 
  -1   3  11     8229.04     8311.37     92.34 o 
   1   3  11     2836.38     2982.44     63.89 o 
   3   3  11     1221.48     1251.88     60.38 o 
   5   3  11     4428.43     4299.71    120.79 o 
   7   3  11      410.14      399.52     39.26 o 
   9   3  11     1692.85     1687.43     83.12 o 
  11   3  11     1423.53     1507.33     85.07 o 
  13   3  11       67.22       82.10     31.69 o 
  15   3  11      343.41      384.38     53.00 o 
  17   3  11      422.53      368.49     71.48 o 
 -26   4  11      140.98      130.42     39.47 o 
 -24   4  11      102.43      130.12     35.98 o 
 -22   4  11       82.62       87.41    103.00 o 
 -20   4  11      248.97      246.40     30.81 o 
 -18   4  11      754.99      814.31     50.05 o 
 -16   4  11       64.11       53.43     18.76 o 
 -14   4  11      910.88     1009.59     49.74 o 
 -12   4  11      360.76      358.05     29.45 o 
 -10   4  11     1203.28     1254.08     32.37 o 
  -8   4  11      712.92      678.27     31.50 o 
  -6   4  11     3856.93     3877.28     59.43 o 
  -4   4  11      356.92      425.40     51.56 o 
  -2   4  11     4653.77     4823.54     70.41 o 
   0   4  11     4560.46     4520.73     59.86 o 
   2   4  11      640.79      575.36     28.92 o 
   4   4  11     9159.62    10072.67    813.35 o 
   6   4  11      795.92      719.60     49.66 o 
   8   4  11      615.45      601.93     49.55 o 
  10   4  11     1429.31     1322.23     77.60 o 
  12   4  11      368.16      321.08     48.15 o 
  14   4  11      182.69      104.24     51.46 o 
  16   4  11      219.65      316.21     78.27 o 
 -25   5  11       56.92       45.83     37.06 o 
 -23   5  11       51.12       75.81     28.76 o 
 -21   5  11      142.01      174.57     29.75 o 
 -19   5  11       44.03       53.53     20.16 o 
 -17   5  11      255.55      232.47     30.62 o 
 -15   5  11       11.82       -6.66     14.68 o 
 -13   5  11      647.97      650.29     40.06 o 
 -11   5  11        9.64        1.70     12.94 o 
  -9   5  11      148.35      147.62     14.66 o 
  -7   5  11     1243.50     1243.57     67.04 o 
  -5   5  11     1297.46     1351.56     70.22 o 
  -3   5  11     2227.30     2090.86     77.89 o 
  -1   5  11     1724.57     1756.05     39.57 o 
   1   5  11     5623.68     5666.02     70.90 o 
   3   5  11      453.71      499.37     69.25 o 
   5   5  11      583.37      900.96    299.58 o 
   7   5  11      933.45      915.57     56.85 o 
   9   5  11      388.33      354.59     63.21 o 
  11   5  11       70.58       86.21     38.06 o 
  13   5  11      359.94      326.80     69.83 o 
  15   5  11      105.30       78.60     39.38 o 
 -24   6  11      337.67      326.30     70.65 o 
 -22   6  11      325.75      258.69     48.04 o 
 -20   6  11      893.15      946.63     75.01 o 
 -18   6  11     1571.70     1581.45     93.98 o 
 -16   6  11     1575.72     1646.02     92.27 o 
 -14   6  11      199.68      212.13     59.73 o 
 -12   6  11     3064.57     2948.76    109.93 o 
 -10   6  11     1276.75     1283.50     72.04 o 
  -8   6  11     3190.80     3173.49     79.85 o 
  -6   6  11      653.17      660.39     52.60 o 
  -4   6  11     1988.05     2090.72     66.94 o 
  -2   6  11     2702.31     2736.88     77.77 o 
   0   6  11      339.24      390.38     40.25 o 
   2   6  11       90.43       72.21     23.29 o 
   4   6  11     3457.42     3490.51    160.67 o 
   6   6  11      562.24      502.02     64.86 o 
   8   6  11      207.67      181.85     49.64 o 
  10   6  11      743.31      698.60     91.34 o 
  12   6  11       90.29      113.18     50.47 o 
  14   6  11       79.40       21.18     33.09 o 
 -23   7  11      293.42      411.68     88.19 o 
 -21   7  11      176.30      116.13     42.86 o 
 -19   7  11       59.34       55.20     79.51 o 
 -17   7  11      890.54      901.67     74.64 o 
 -15   7  11      113.76      109.65     43.77 o 
 -13   7  11       45.75       66.16     25.76 o 
 -11   7  11      217.47      216.59     36.04 o 
  -9   7  11      225.89      301.62     40.78 o 
  -7   7  11     1155.73     1200.01     54.52 o 
  -5   7  11        1.95       -3.00     13.98 o 
  -3   7  11      557.91      562.33     36.91 o 
  -1   7  11      785.46      774.16     44.83 o 
   1   7  11      406.07      432.34     43.98 o 
   3   7  11      104.65      107.63     27.23 o 
   5   7  11        1.21      -29.12     29.12 o 
   7   7  11      265.02      337.05     58.74 o 
   9   7  11      198.28      141.47     46.33 o 
  11   7  11        2.06        6.45     33.09 o 
  13   7  11       20.37       63.37     37.73 o 
 -22   8  11       47.93       65.83     83.81 o 
 -20   8  11        0.72       16.92     31.77 o 
 -18   8  11        3.18       51.45     84.47 o 
 -16   8  11      605.53      615.17     65.94 o 
 -14   8  11      867.13      928.27    115.99 o 
 -12   8  11     1536.53     1496.74     85.37 o 
 -10   8  11      344.68      380.82     45.90 o 
  -8   8  11       71.03      115.60     29.82 o 
  -6   8  11      381.98      492.57     39.16 o 
  -4   8  11     1187.48     1395.59    111.20 o 
  -2   8  11      231.66      241.64     22.63 o 
   0   8  11      707.39      741.30     45.52 o 
   2   8  11     1133.78     1241.04     73.21 o 
   4   8  11       96.33      104.51     28.01 o 
   6   8  11      729.51      817.57     88.19 o 
   8   8  11      151.91      139.82     42.03 o 
  10   8  11       60.58      111.03     46.66 o 
  12   8  11      183.90      135.52     48.48 o 
 -21   9  11       80.18       87.27     74.54 o 
 -19   9  11        7.06       12.19     26.28 o 
 -17   9  11       45.68       25.68     67.34 o 
 -15   9  11       75.24      148.05     53.03 o 
 -13   9  11      223.00      136.84     64.86 o 
 -11   9  11        9.48      -22.01     43.52 o 
  -9   9  11       92.97      115.00     48.32 o 
  -7   9  11        0.93       -8.44     43.02 o 
  -5   9  11        3.09        3.64     19.90 o 
  -3   9  11        5.16        5.08     16.47 o 
  -1   9  11      147.61      153.56     27.24 o 
   1   9  11      302.12      294.35     34.66 o 
   3   9  11       12.16       -4.80     39.22 o 
   5   9  11      154.01       59.39     58.33 o 
   7   9  11       22.10       54.11     33.09 o 
   9   9  11        3.90       35.58     32.76 o 
  11   9  11       16.99       14.23     31.60 o 
 -18  10  11      176.48      150.74     66.02 o 
 -16  10  11       26.98       75.55     32.49 o 
 -14  10  11       91.94       79.59     51.13 o 
 -12  10  11      108.97       43.85     62.22 o 
 -10  10  11       40.96       72.64     61.22 o 
  -8  10  11        5.80      269.71     84.72 o 
  -6  10  11      464.23      451.89     91.34 o 
  -4  10  11       62.62       92.57     41.53 o 
  -2  10  11       40.46      103.52     33.17 o 
   0  10  11      912.02      854.17     60.10 o 
   2  10  11        0.66        4.38     19.42 o 
   4  10  11       51.12       23.18     21.10 o 
   6  10  11       73.65       94.81     53.45 o 
   8  10  11        2.13      -19.86     41.37 o 
 -15  11  11        7.88       98.29     60.06 o 
 -13  11  11        3.28      -57.25     57.25 o 
 -11  11  11      121.84      156.03     63.54 o 
  -9  11  11        0.30      101.76     68.67 o 
  -7  11  11       96.80       62.05     62.22 o 
  -5  11  11       28.52       64.53     47.82 o 
  -3  11  11        0.34       30.86     35.93 o 
  -1  11  11       63.28       26.48     30.15 o 
   1  11  11      174.10      261.73     51.64 o 
   3  11  11       10.25       23.19     26.89 o 
   5  11  11       10.55       -0.80     31.85 o 
 -10  12  11        0.13       -9.27     64.70 o 
  -8  12  11        5.22       45.34     63.54 o 
  -6  12  11       93.56       48.81     60.56 o 
  -4  12  11       15.69      120.96     61.39 o 
  -2  12  11       42.66       39.62     63.37 o 
   0  12  11       25.55       65.76     39.06 o 
   2  12  11        0.07       -0.41     28.12 o 
   4  12  11       26.14       52.29     38.88 o 
 -26   0  12     1314.55     1425.16    143.62 o 
 -24   0  12     2494.48     2644.98    182.34 o 
 -22   0  12     1370.48     1216.18    115.83 o 
 -20   0  12     3648.97     3532.54    184.49 o 
 -18   0  12       31.87       84.88     33.42 o 
 -16   0  12     2779.55     2429.21    131.05 o 
 -14   0  12     3566.07     3858.70     80.13 o 
 -12   0  12      236.32      288.48     20.99 o 
 -10   0  12     2074.38     1646.99     58.08 o 
  -8   0  12    12576.49    13552.69    248.86 o 
  -6   0  12      377.24      565.07     70.99 o 
  -4   0  12    35476.30    37321.28    285.78 o 
  -2   0  12     3088.27     2524.36     75.67 o 
   0   0  12     7248.09     7118.86    191.78 o 
   2   0  12    15254.66    14940.45    290.89 o 
   4   0  12     5785.64     6044.82    195.91 o 
   6   0  12      135.11       73.30     29.45 o 
   8   0  12     7017.22     6603.27    235.29 o 
  10   0  12     1311.82     1381.15    113.84 o 
  12   0  12      279.75      253.33     55.60 o 
  14   0  12      683.19      655.74     93.49 o 
  16   0  12      831.07      951.93    117.81 o 
 -27   1  12       35.26       68.42     35.19 o 
 -25   1  12       56.03       64.95     31.46 o 
 -23   1  12       59.92       91.18     39.38 o 
 -21   1  12       59.01       72.90     24.62 o 
 -19   1  12      140.09      159.56     31.27 o 
 -17   1  12       26.10       -1.84     13.92 o 
 -15   1  12     5225.59     4881.90     93.02 o 
 -13   1  12      222.22      218.64     21.22 o 
 -11   1  12       83.85       49.30     13.93 o 
  -9   1  12     1952.70     1782.09     51.44 o 
  -7   1  12        4.25       15.25     11.23 o 
  -5   1  12       39.35       11.16     12.04 o 
  -3   1  12    10989.75    10974.02    109.22 o 
  -1   1  12      326.56      407.08     27.27 o 
   1   1  12     2100.22     2111.13     75.19 o 
   3   1  12        2.13      -17.29     31.69 o 
   5   1  12      619.26      640.58     48.91 o 
   7   1  12        0.16       -6.80     17.55 o 
   9   1  12     1273.29     1226.64     73.82 o 
  11   1  12       58.61       20.56     19.93 o 
  13   1  12       25.00       28.62     24.80 o 
  15   1  12      294.66      257.95     45.25 o 
  17   1  12      139.09      122.52     33.90 o 
 -26   2  12      113.71       68.91     26.03 o 
 -24   2  12      697.00      669.47     68.38 o 
 -22   2  12      275.61      262.62     41.94 o 
 -20   2  12      955.90      932.39    112.35 o 
 -18   2  12      312.12      355.53     31.67 o 
 -16   2  12     1963.52     1901.84     63.91 o 
 -14   2  12     1558.73     1567.35     67.44 o 
 -12   2  12     3326.61     3376.20     75.88 o 
 -10   2  12     7993.68     8185.40    110.75 o 
  -8   2  12    11078.99    10678.88    104.00 o 
  -6   2  12    22537.07    23162.75    241.12 o 
  -4   2  12    20724.12    21670.33    199.06 o 
  -2   2  12     9324.90     9465.86    102.41 o 
   0   2  12    20671.38    21015.31    179.59 o 
   2   2  12    16507.09    16512.88    216.43 o 
   4   2  12     1857.15     1995.66     80.51 o 
   6   2  12     7177.97     7182.35    215.77 o 
   8   2  12     1122.65     1185.54     71.06 o 
  10   2  12     1296.06     1328.97     79.39 o 
  12   2  12      462.85      498.29     54.30 o 
  14   2  12      363.62      474.77     57.47 o 
  16   2  12      321.12      265.43     45.63 o 
 -27   3  12      107.46       53.94     46.99 o 
 -25   3  12      107.29      110.80     51.38 o 
 -23   3  12       86.02       41.57     26.11 o 
 -21   3  12      846.79      771.49     67.36 o 
 -19   3  12       83.26       82.44     19.65 o 
 -17   3  12     2173.61     1955.58     69.74 o 
 -15   3  12      833.85      873.79     44.94 o 
 -13   3  12      575.31      579.33     35.78 o 
 -11   3  12     2582.72     2662.92     67.81 o 
  -9   3  12      941.73      794.11     34.99 o 
  -7   3  12     2540.29     2820.81     93.36 o 
  -5   3  12     1568.11     1541.85     32.77 o 
  -3   3  12     7990.39     8125.76     96.42 o 
  -1   3  12      423.78      451.07     25.67 o 
   1   3  12      722.25      730.14     34.21 o 
   3   3  12      374.30      367.61     35.66 o 
   5   3  12       56.39       41.28     34.25 o 
   7   3  12      586.61      570.10     48.09 o 
   9   3  12      339.37      296.04     38.88 o 
  11   3  12       85.01       59.57     35.58 o 
  13   3  12      764.44      542.63    181.60 o 
  15   3  12      105.28      166.90     76.94 o 
 -26   4  12       79.27       -4.92     26.61 o 
 -24   4  12      359.25      405.03     56.37 o 
 -22   4  12      503.83      529.58     58.03 o 
 -20   4  12      410.72      437.90     39.73 o 
 -18   4  12      488.52      525.23     40.93 o 
 -16   4  12      309.21      337.20     38.15 o 
 -14   4  12       21.10       34.85     15.49 o 
 -12   4  12      984.37     1014.99     46.40 o 
 -10   4  12      504.42      555.09     23.31 o 
  -8   4  12     3176.77     3457.97     68.54 o 
  -6   4  12     3510.88     3342.48     66.08 o 
  -4   4  12      390.62      422.41     23.53 o 
  -2   4  12     1945.30     2162.64     50.10 o 
   0   4  12     5522.17     5643.34     80.45 o 
   2   4  12        4.63       16.46      9.88 o 
   4   4  12      453.65      538.48     42.82 o 
   6   4  12      824.75      906.35     58.79 o 
   8   4  12      213.51      228.04     38.07 o 
  10   4  12       15.50       20.95     18.16 o 
  12   4  12      927.19      830.19     67.17 o 
  14   4  12        3.82      -39.05     39.05 o 
 -25   5  12      118.14      180.69     60.56 o 
 -23   5  12      439.83      389.16     66.02 o 
 -21   5  12       64.68       68.89     27.37 o 
 -19   5  12      906.16      866.42     54.81 o 
 -17   5  12     1317.98     1327.21     63.88 o 
 -15   5  12        1.46       -7.20     13.83 o 
 -13   5  12      555.78      546.24     36.90 o 
 -11   5  12     9496.84     9593.48    135.35 o 
  -9   5  12        1.56       -0.91      9.62 o 
  -7   5  12     2200.46     2264.23     90.13 o 
  -5   5  12     3971.40     3987.02     90.15 o 
  -3   5  12      134.33      130.96     21.63 o 
  -1   5  12     3115.51     3008.27     56.78 o 
   1   5  12      908.12      827.51     30.08 o 
   3   5  12     1084.70     1029.54     55.56 o 
   5   5  12     2804.55     2699.52    135.77 o 
   7   5  12      838.87      811.57     92.83 o 
   9   5  12       11.71        0.66     26.14 o 
  11   5  12      551.24      447.26     77.11 o 
  13   5  12      249.22      279.47     70.82 o 
  15   5  12       46.10        3.31     29.45 o 
 -24   6  12        5.53       19.53     31.27 o 
 -22   6  12       71.62       93.63     42.86 o 
 -20   6  12      220.88      189.21     41.54 o 
 -18   6  12      103.80       38.36     21.83 o 
 -16   6  12       93.87       47.44     22.96 o 
 -14   6  12     3929.86     3959.19    133.84 o 
 -12   6  12     1344.09     1294.05     76.47 o 
 -10   6  12     1475.21     1621.95     82.21 o 
  -8   6  12      849.71      833.19     42.95 o 
  -6   6  12       27.95       25.12     38.22 o 
  -4   6  12     1021.36     1042.68     49.52 o 
  -2   6  12     2327.00     2356.70     74.66 o 
   0   6  12      206.26      214.33     41.70 o 
   2   6  12       90.99      169.36     43.19 o 
   4   6  12     1248.57     1152.64     98.29 o 
   6   6  12        1.43       -4.96     28.79 o 
   8   6  12      164.25       94.98     38.22 o 
  10   6  12      345.43      364.69     69.66 o 
  12   6  12        0.12      -25.98     40.54 o 
  14   6  12       84.23        2.32     35.58 o 
 -23   7  12       46.36       33.92     34.75 o 
 -21   7  12      100.10       67.24     29.44 o 
 -19   7  12       87.90      105.24     38.31 o 
 -17   7  12      382.66      354.01     49.88 o 
 -15   7  12       13.38      -41.37     43.19 o 
 -13   7  12     1309.88     1180.74     75.89 o 
 -11   7  12      750.80      723.81     60.15 o 
  -9   7  12      737.14      743.99     60.47 o 
  -7   7  12     1319.78     1300.40     57.68 o 
  -5   7  12      446.42      499.09     49.87 o 
  -3   7  12     2213.38     2292.23     75.09 o 
  -1   7  12     1071.76     1016.52     52.56 o 
   1   7  12      142.13      249.58     36.50 o 
   3   7  12     1022.01      989.50     68.39 o 
   5   7  12     1521.17     1485.39    116.82 o 
   7   7  12       54.54       31.27     27.47 o 
   9   7  12      657.89      589.89     87.20 o 
  11   7  12       81.95       70.65     41.37 o 
  13   7  12       30.60        0.00     25.81 o 
 -22   8  12       17.21       68.72     35.98 o 
 -20   8  12        6.54        9.42     51.87 o 
 -18   8  12       49.62      -28.78     47.57 o 
 -16   8  12       15.98       21.68     35.41 o 
 -14   8  12       34.70      115.50     57.58 o 
 -12   8  12       63.33       30.85     21.24 o 
 -10   8  12       86.85      101.81     28.35 o 
  -8   8  12      243.79      279.13     39.97 o 
  -6   8  12       83.91      117.43     24.14 o 
  -4   8  12      565.78      536.29     42.66 o 
  -2   8  12      148.93      207.62     66.27 o 
   0   8  12      223.64      186.68     25.86 o 
   2   8  12      553.16      493.95     48.64 o 
   4   8  12       10.41       43.19     25.32 o 
   6   8  12       38.08       72.14     37.73 o 
   8   8  12        9.86      -11.25     29.62 o 
  10   8  12       35.60      103.42     45.01 o 
  12   8  12        1.35       36.57     39.05 o 
 -21   9  12       95.46       95.82     64.70 o 
 -19   9  12      167.13      167.66     44.53 o 
 -17   9  12       29.10       45.18     47.32 o 
 -15   9  12      349.57      327.95     76.11 o 
 -13   9  12       47.65       24.16     43.68 o 
 -11   9  12        0.76       95.81     57.25 o 
  -9   9  12      347.69      247.21     67.01 o 
  -7   9  12       45.86      -13.21     26.54 o 
  -5   9  12      227.12      232.43     31.54 o 
  -3   9  12      751.72      824.12     55.46 o 
  -1   9  12      634.40      477.80     71.82 o 
   1   9  12        4.70       29.30     26.44 o 
   3   9  12      490.05      583.27     87.04 o 
   5   9  12       92.59       60.73     31.94 o 
   7   9  12       31.26       65.86     34.58 o 
   9   9  12      249.00      190.29     51.96 o 
  11   9  12       69.58      140.15     52.95 o 
 -18  10  12        4.41       34.98     39.13 o 
 -16  10  12       45.54       44.76     28.52 o 
 -14  10  12      191.51      153.55     62.71 o 
 -12  10  12        8.17       50.30     65.03 o 
 -10  10  12        3.74       48.65     52.12 o 
  -8  10  12      376.04      319.35     77.60 o 
  -6  10  12        0.40      -56.42     56.42 o 
  -4  10  12       49.26       94.75     33.36 o 
  -2  10  12       11.52       18.37     26.29 o 
   0  10  12      211.04      159.75     28.25 o 
   2  10  12       22.45       -7.31     21.51 o 
   4  10  12      151.36      133.79     29.70 o 
   6  10  12       19.07      -12.24     34.42 o 
 -15  11  12       13.42      -21.84     66.52 o 
 -13  11  12        3.79      -19.19     46.50 o 
 -11  11  12       18.64      146.60     78.27 o 
  -9  11  12       13.33       85.55     61.06 o 
  -7  11  12      193.11      255.81     76.11 o 
  -5  11  12       48.29      101.76     72.81 o 
  -3  11  12       60.22       21.74     29.35 o 
  -1  11  12      214.00      319.26     54.40 o 
   1  11  12       33.71       47.67     31.15 o 
   3  11  12       61.89      107.98     76.20 o 
   5  11  12        4.87       33.42     44.34 o 
 -10  12  12       14.22      -73.63     73.63 o 
  -8  12  12        1.17        0.33     56.59 o 
  -6  12  12        3.67      -34.91     56.26 o 
  -4  12  12       11.31       52.95     54.27 o 
  -2  12  12        7.96       43.51     32.65 o 
   0  12  12        1.04       10.10     29.12 o 
   2  12  12       19.40      -11.01     31.36 o 
 -27   1  13      220.89      202.07     44.88 o 
 -25   1  13      858.81      987.11     83.13 o 
 -23   1  13      444.48      394.87     49.37 o 
 -21   1  13      375.96      339.64     44.41 o 
 -19   1  13     1345.43     1295.02     76.96 o 
 -17   1  13      478.07      578.59     34.92 o 
 -15   1  13     1339.29     1287.26     48.74 o 
 -13   1  13     5109.04     4803.38     79.01 o 
 -11   1  13     3362.82     3254.68     62.74 o 
  -9   1  13     3928.44     3893.90     78.36 o 
  -7   1  13    19525.40    20092.63    174.71 o 
  -5   1  13     9778.35    10064.77    125.59 o 
  -3   1  13      301.69      199.51     17.16 o 
  -1   1  13    17974.58    18226.71    167.69 o 
   1   1  13     4102.16     4388.20    114.59 o 
   3   1  13     1351.35     1382.51     68.13 o 
   5   1  13     4898.22     5005.51    135.45 o 
   7   1  13      614.47      658.51     55.65 o 
   9   1  13     1010.26     1010.84     69.62 o 
  11   1  13     1013.34     1085.66     77.16 o 
  13   1  13      140.19      144.52     32.11 o 
  15   1  13      413.95      330.23     50.50 o 
 -26   2  13        7.10        1.34     28.43 o 
 -24   2  13        7.02       57.60     29.59 o 
 -22   2  13        0.24       11.66     20.40 o 
 -20   2  13      259.01      181.27     33.16 o 
 -18   2  13     1219.04     1073.61     50.87 o 
 -16   2  13      436.84      434.46     32.25 o 
 -14   2  13      315.67      299.01     23.28 o 
 -12   2  13      417.06      513.42     31.99 o 
 -10   2  13      850.50      789.75     31.94 o 
  -8   2  13     4900.22     4890.69     90.30 o 
  -6   2  13     4823.59     4856.72     88.06 o 
  -4   2  13      373.57      386.33     23.56 o 
  -2   2  13     4599.94     4661.50     75.67 o 
   0   2  13      538.61      497.67     30.60 o 
   2   2  13     4014.33     3930.04    110.25 o 
   4   2  13     5234.15     5125.76    194.01 o 
   6   2  13      200.00      224.49     30.97 o 
   8   2  13       14.00       10.09     30.28 o 
  10   2  13      654.22      615.18     57.43 o 
  12   2  13      125.88      122.14     91.25 o 
  14   2  13        1.65       45.93     55.10 o 
  16   2  13        4.10        8.27     35.74 o 
 -27   3  13      408.33      418.46     84.22 o 
 -25   3  13       43.95       15.69     23.59 o 
 -23   3  13     1003.89     1105.27     82.92 o 
 -21   3  13      747.55      624.11     59.12 o 
 -19   3  13      216.92      139.07     22.70 o 
 -17   3  13     1949.69     1803.60     67.39 o 
 -15   3  13     1688.32     1773.49     63.77 o 
 -13   3  13        6.22       13.48     15.22 o 
 -11   3  13     2719.50     2649.22     67.92 o 
  -9   3  13     5454.89     5859.31     94.04 o 
  -7   3  13      309.56      300.28     18.98 o 
  -5   3  13     5586.38     5813.91     84.40 o 
  -3   3  13     4878.35     4797.59     78.79 o 
  -1   3  13       13.25        9.40     11.31 o 
   1   3  13    10368.13    10230.98    131.69 o 
   3   3  13       74.50       45.44     18.61 o 
   5   3  13      977.80      953.39     64.53 o 
   7   3  13     1807.13     1898.10     91.17 o 
   9   3  13      839.33      925.22     67.34 o 
  11   3  13      481.41      478.24     52.87 o 
  13   3  13      565.25      552.71     90.43 o 
  15   3  13      270.75      310.17     48.89 o 
 -26   4  13       81.88       53.91     30.42 o 
 -24   4  13       26.15        4.54     23.49 o 
 -22   4  13      513.19      532.95     58.97 o 
 -20   4  13      260.29      233.68     30.07 o 
 -18   4  13      528.76      439.48     37.64 o 
 -16   4  13     1854.38     1846.74     69.70 o 
 -14   4  13      703.33      720.97     42.01 o 
 -12   4  13     5899.69     5902.37    108.17 o 
 -10   4  13     2300.25     2354.90     63.62 o 
  -8   4  13     3877.94     4067.04    103.44 o 
  -6   4  13     1014.90     1052.12     45.83 o 
  -4   4  13     7394.13     7561.18     97.35 o 
  -2   4  13     1722.75     1625.68     46.49 o 
   0   4  13     1661.89     1733.74     51.51 o 
   2   4  13      590.28      572.17     31.73 o 
   4   4  13     1541.99     1355.31     51.69 o 
   6   4  13       25.76        8.08     15.90 o 
   8   4  13      388.80      300.01     37.77 o 
  10   4  13      131.43       66.41     22.93 o 
  12   4  13      372.15      270.37     60.40 o 
  14   4  13      120.04      119.63     52.95 o 
 -25   5  13        4.90       50.20     55.43 o 
 -23   5  13      140.84      110.35     45.34 o 
 -21   5  13       16.90       37.96     20.56 o 
 -19   5  13        1.94       -2.47     17.33 o 
 -17   5  13      306.96      297.81     31.63 o 
 -15   5  13      977.87      998.70     51.99 o 
 -13   5  13       69.58       80.61     22.26 o 
 -11   5  13     4636.88     4799.48     95.66 o 
  -9   5  13     2607.48     2651.16     63.97 o 
  -7   5  13     3716.23     3685.41    138.66 o 
  -5   5  13     7542.42     7751.01    129.92 o 
  -3   5  13     1967.42     2062.13     49.81 o 
  -1   5  13     1888.46     1945.34     48.86 o 
   1   5  13     1187.24     1269.23     61.38 o 
   3   5  13        3.04       16.40     16.85 o 
   5   5  13       67.15       59.27     35.08 o 
   7   5  13      731.94      777.91     56.73 o 
   9   5  13      121.63       94.65     41.86 o 
  11   5  13      332.94      254.32     58.74 o 
  13   5  13       49.17        2.32     27.96 o 
 -24   6  13       61.75       83.56     46.50 o 
 -22   6  13      129.63      157.55     40.20 o 
 -20   6  13       56.70       60.89     30.59 o 
 -18   6  13       77.01       50.68     19.34 o 
 -16   6  13      792.49      741.69     48.62 o 
 -14   6  13        1.75        6.58     32.51 o 
 -12   6  13     3806.78     3862.08    130.77 o 
 -10   6  13     1353.81     1428.20     81.46 o 
  -8   6  13        1.33       -2.71     13.21 o 
  -6   6  13     1039.96     1064.41     68.44 o 
  -4   6  13     2061.28     2127.63     71.27 o 
  -2   6  13      111.10      108.64     20.39 o 
   0   6  13     1327.02     1346.39     60.52 o 
   2   6  13     2128.69     2221.05    132.04 o 
   4   6  13      565.05      578.47     73.30 o 
   6   6  13      423.72      437.49     66.85 o 
   8   6  13      418.63      368.66     66.68 o 
  10   6  13      135.53       92.83     38.39 o 
  12   6  13      318.32      242.74     63.04 o 
 -23   7  13       12.30      -42.19     44.68 o 
 -21   7  13       63.64       84.01     37.43 o 
 -19   7  13        2.88      -28.25     28.25 o 
 -17   7  13      119.44      191.16     39.80 o 
 -15   7  13       57.29       79.74     28.94 o 
 -13   7  13        3.20      -11.03     21.20 o 
 -11   7  13      174.19      151.25     31.53 o 
  -9   7  13      281.26      202.71     34.62 o 
  -7   7  13      128.12      170.75     28.59 o 
  -5   7  13       93.67      118.63     26.40 o 
  -3   7  13      312.31      282.88     36.84 o 
  -1   7  13        0.14      -16.48     16.48 o 
   1   7  13      301.08      313.14     40.25 o 
   3   7  13        0.49      -11.09     28.13 o 
   5   7  13       10.33       47.32     30.78 o 
   7   7  13       26.62       25.48     25.15 o 
   9   7  13        9.22      -32.60     34.58 o 
  11   7  13       19.93        5.29     36.73 o 
 -22   8  13       63.08       47.56     32.32 o 
 -20   8  13      189.46      312.85    101.10 o 
 -18   8  13      479.65      488.55     61.36 o 
 -16   8  13      155.97      135.78     41.88 o 
 -14   8  13       39.58       83.94     33.92 o 
 -12   8  13     1016.60      930.83     70.86 o 
 -10   8  13      268.17      286.19     43.03 o 
  -8   8  13      147.66      180.54     38.47 o 
  -6   8  13     2028.30     1984.30     77.55 o 
  -4   8  13      279.29      345.57     36.12 o 
  -2   8  13      632.39      646.21     44.09 o 
   0   8  13      413.95      429.89     39.65 o 
   2   8  13      189.81      210.53     35.50 o 
   4   8  13      433.43      374.12     63.21 o 
   6   8  13      273.79      330.11     62.38 o 
   8   8  13       18.28       65.19     37.23 o 
  10   8  13      166.40      172.75     53.28 o 
 -21   9  13        2.80       -8.22     45.09 o 
 -19   9  13       23.32       31.05     42.61 o 
 -17   9  13        0.97      -19.87     28.07 o 
 -15   9  13      193.50      289.73     84.39 o 
 -13   9  13      238.03      188.80     69.66 o 
 -11   9  13        0.41      -39.22     48.98 o 
  -9   9  13      123.46       98.37     29.89 o 
  -7   9  13       50.06       46.59     22.84 o 
  -5   9  13      157.51      141.96     26.95 o 
  -3   9  13      145.92      123.56     25.10 o 
  -1   9  13       56.10       47.32     18.88 o 
   1   9  13       99.52       32.02     22.14 o 
   3   9  13        3.55       14.93     25.95 o 
   5   9  13        8.00       -4.80     29.12 o 
   7   9  13       68.72      133.86     47.65 o 
   9   9  13        4.07      -41.70     41.70 o 
 -20  10  13        2.40       89.35     50.30 o 
 -18  10  13       10.33        6.81     37.40 o 
 -16  10  13      118.11       94.42     37.06 o 
 -14  10  13       20.65        9.43     56.59 o 
 -12  10  13       59.76        5.29     47.82 o 
 -10  10  13       19.82      -38.55     48.32 o 
  -8  10  13       61.78      115.00     58.41 o 
  -6  10  13       64.85       12.08     47.16 o 
  -4  10  13       28.11      -34.58     34.58 o 
  -2  10  13      141.52      134.95     31.45 o 
   0  10  13        8.69       -5.68     24.52 o 
   2  10  13       10.77       25.76     20.80 o 
   4  10  13       16.00       29.66     42.19 o 
   6  10  13       18.92      -28.13     32.27 o 
 -15  11  13       27.01       -3.47     70.99 o 
 -13  11  13        8.90      116.32     66.52 o 
 -11  11  13        4.33      -21.35     55.93 o 
  -9  11  13       41.95      166.79     81.24 o 
  -7  11  13       35.18       63.70     48.65 o 
  -5  11  13        1.19        7.78     38.72 o 
  -3  11  13       56.70      166.04     48.52 o 
  -1  11  13       19.18       52.50     43.68 o 
   1  11  13      151.60      108.20     33.99 o 
   3  11  13        6.68       18.95     31.33 o 
  -8  12  13       22.45       15.06     58.74 o 
  -6  12  13        9.01      -38.72     48.15 o 
  -4  12  13       37.83      127.41     59.24 o 
  -2  12  13       11.46      -50.80     50.80 o 
   0  12  13       60.15      105.49     40.26 o 
 -26   0  14      133.78      147.93     55.27 o 
 -24   0  14      934.19      741.95     97.46 o 
 -22   0  14      529.57      524.53     80.09 o 
 -20   0  14      655.27      516.92     70.65 o 
 -18   0  14      237.77      322.66     55.76 o 
 -16   0  14     9359.30     9339.42    260.44 o 
 -14   0  14      272.94      266.46     25.16 o 
 -12   0  14    11406.06    10537.23    255.31 o 
 -10   0  14     7322.53     7253.22    201.70 o 
  -8   0  14      193.64      529.99     66.02 o 
  -6   0  14     9015.37     8661.17    207.83 o 
  -4   0  14     1441.14     1373.88     60.08 o 
  -2   0  14      716.63      749.02     45.92 o 
   0   0  14    15905.41    16381.83    315.38 o 
   2   0  14     6768.22     6686.66    211.14 o 
   4   0  14       28.51       21.68     23.99 o 
   6   0  14     6932.31     7126.64    242.24 o 
   8   0  14      843.99      906.92     94.81 o 
  10   0  14      973.51      894.18     98.62 o 
  12   0  14     1280.45     1286.50    125.92 o 
  14   0  14      629.46      712.00    101.60 o 
 -27   1  14        5.38       75.22     33.00 o 
 -25   1  14        4.15      -11.25     24.57 o 
 -23   1  14      846.27      950.73     80.83 o 
 -21   1  14      205.55      164.17     30.61 o 
 -19   1  14        5.55       56.14     93.98 o 
 -17   1  14     3553.58     3300.65     88.63 o 
 -15   1  14        3.39       22.27     14.06 o 
 -13   1  14     1632.86     1538.28     51.94 o 
 -11   1  14     7746.55     7354.24     95.65 o 
  -9   1  14     1710.82     1854.50     56.60 o 
  -7   1  14      986.73     1010.58     51.76 o 
  -5   1  14     2518.70     2511.78     68.74 o 
  -3   1  14        0.98      -11.12     11.12 o 
  -1   1  14       79.85       51.00     13.47 o 
   1   1  14      186.64      117.87     51.96 o 
   3   1  14        0.10        7.53     68.75 o 
   5   1  14        0.76      -12.27     19.40 o 
   7   1  14      438.43      421.42     57.67 o 
   9   1  14      136.67      168.30     31.75 o 
  11   1  14      157.84      145.49     31.19 o 
  13   1  14      100.28       82.84     26.26 o 
  15   1  14       29.50       72.51     30.82 o 
 -26   2  14      131.50       66.43     38.72 o 
 -24   2  14      431.33      419.68     55.10 o 
 -22   2  14      167.24       96.09     29.78 o 
 -20   2  14     1104.22     1069.06     72.25 o 
 -18   2  14     1305.43     1344.15     67.26 o 
 -16   2  14     4843.47     4313.40     95.91 o 
 -14   2  14     8560.21     8534.40    129.57 o 
 -12   2  14     7082.87     7116.97    120.92 o 
 -10   2  14    12000.71    12174.44    128.82 o 
  -8   2  14    22448.62    23504.62    201.60 o 
  -6   2  14     7872.25     7761.04    115.53 o 
  -4   2  14     8894.57     9186.18    124.62 o 
  -2   2  14     4689.97     4456.29     77.54 o 
   0   2  14     4327.37     4319.33     89.67 o 
   2   2  14      340.73      466.78     77.11 o 
   4   2  14     2716.60     2823.50    123.44 o 
   6   2  14      675.93      694.63     55.41 o 
   8   2  14     1642.05     1715.22     90.47 o 
  10   2  14      777.15      803.12     66.69 o 
  12   2  14      401.81      443.66     54.21 o 
  14   2  14      254.11      274.58     77.36 o 
  16   2  14      480.11      449.41     86.37 o 
 -27   3  14       39.65       58.57     25.95 o 
 -25   3  14        0.65      -31.94     31.94 o 
 -23   3  14      441.67      440.43     55.22 o 
 -21   3  14        0.35       31.27     20.73 o 
 -19   3  14       51.62       15.58     17.44 o 
 -17   3  14        8.48        6.01     13.47 o 
 -15   3  14        7.03       18.23     15.41 o 
 -13   3  14      638.69      577.95     35.75 o 
 -11   3  14     4144.00     4383.46     88.53 o 
  -9   3  14        1.08        3.86     10.62 o 
  -7   3  14     1228.55     1177.87     35.54 o 
  -5   3  14     4636.30     4661.89     98.40 o 
  -3   3  14     1813.92     1755.79     49.35 o 
  -1   3  14     2091.16     1913.80     52.02 o 
   1   3  14      957.76      949.40     43.02 o 
   3   3  14     1710.81     1622.23     75.94 o 
   5   3  14     1703.07     1678.95     82.23 o 
   7   3  14      295.92      301.08     38.94 o 
   9   3  14      119.45       74.27     37.15 o 
  11   3  14      656.04      451.51     91.01 o 
  13   3  14       12.92       32.63     28.79 o 
 -26   4  14       94.14      110.46     41.04 o 
 -24   4  14       48.96       63.52     28.22 o 
 -22   4  14        0.38        1.29     43.93 o 
 -20   4  14      421.32      406.58     37.31 o 
 -18   4  14      142.95      115.65     21.07 o 
 -16   4  14       17.35       -4.80     15.02 o 
 -14   4  14     2131.00     2261.62     71.95 o 
 -12   4  14      589.70      512.87     33.66 o 
 -10   4  14     2484.95     2494.26     66.28 o 
  -8   4  14     3802.25     3710.76     91.53 o 
  -6   4  14      239.99      276.14     15.55 o 
  -4   4  14     1179.81     1387.16     43.56 o 
  -2   4  14     1928.77     1971.71     53.42 o 
   0   4  14        6.33      -11.61     11.61 o 
   2   4  14        6.03       21.82     11.45 o 
   4   4  14     2113.61     2131.33     67.15 o 
   6   4  14      259.97      199.07     31.10 o 
   8   4  14      401.75      454.33     48.95 o 
  10   4  14      968.93     1044.83    101.10 o 
  12   4  14        1.18      -20.52     31.11 o 
  14   4  14      203.85      221.72     65.86 o 
 -25   5  14       43.71       -1.57     63.54 o 
 -23   5  14        1.77       24.08     22.24 o 
 -21   5  14      356.38      380.38     39.65 o 
 -19   5  14      654.86      609.95     46.84 o 
 -17   5  14      359.51      323.60     34.05 o 
 -15   5  14     1340.06     1409.01     61.33 o 
 -13   5  14     3365.70     3308.95     86.64 o 
 -11   5  14      720.55      773.73     39.39 o 
  -9   5  14     1204.19     1259.87     44.15 o 
  -7   5  14     3642.20     3609.83    118.52 o 
  -5   5  14      310.92      328.79     30.82 o 
  -3   5  14     5467.05     5514.08     85.94 o 
  -1   5  14      701.68      627.23     42.41 o 
   1   5  14       49.31       26.48     22.26 o 
   3   5  14     2375.25     2180.22     87.21 o 
   5   5  14      291.03      272.93     46.91 o 
   7   5  14        3.63       58.74     39.22 o 
   9   5  14     1011.70     1137.25    117.65 o 
  11   5  14       74.47      106.73     52.78 o 
  13   5  14       77.11      129.39     49.14 o 
 -24   6  14       15.73      -14.23     32.43 o 
 -22   6  14        0.34       24.99     35.08 o 
 -20   6  14        0.11       16.88     20.32 o 
 -18   6  14       17.95       50.19     22.18 o 
 -16   6  14      257.66      276.74     37.22 o 
 -14   6  14        2.91      -10.11     23.81 o 
 -12   6  14     3772.15     3748.76    131.11 o 
 -10   6  14       91.18       54.02     23.58 o 
  -8   6  14     2746.76     2906.40    111.80 o 
  -6   6  14      228.44      272.07     41.42 o 
  -4   6  14     1638.02     1625.29     64.97 o 
  -2   6  14      125.02      119.75     20.26 o 
   0   6  14      592.89      606.59     43.33 o 
   2   6  14      502.49      458.18     64.04 o 
   4   6  14        1.79       16.71     27.30 o 
   6   6  14      289.33      334.41     62.05 o 
   8   6  14       37.12      -34.75     34.75 o 
  10   6  14        5.82        7.78     33.26 o 
  12   6  14      269.93      188.47     61.22 o 
 -23   7  14       62.50      107.22     52.62 o 
 -21   7  14      133.14      102.39     90.59 o 
 -19   7  14      272.65      318.79     48.75 o 
 -17   7  14      307.05      299.69     47.48 o 
 -15   7  14      114.64      167.29     39.22 o 
 -13   7  14     1753.75     1740.86     95.20 o 
 -11   7  14      669.81      767.32     64.88 o 
  -9   7  14      117.72      133.00     31.78 o 
  -7   7  14      486.36      492.72     49.97 o 
  -5   7  14      664.24      607.44     56.21 o 
  -3   7  14      263.79      279.80     33.44 o 
  -1   7  14      223.52      185.71     25.97 o 
   1   7  14      717.65      753.26     50.02 o 
   3   7  14      315.89      260.44     53.61 o 
   5   7  14      120.66      201.54     53.94 o 
   7   7  14       95.90       28.79     26.14 o 
   9   7  14      284.77      303.13     67.34 o 
  11   7  14       34.32       73.63     43.85 o 
 -22   8  14       51.12       51.27    110.12 o 
 -20   8  14        5.32       59.21     50.63 o 
 -18   8  14       18.38       29.95     27.55 o 
 -16   8  14      219.85      185.82     63.54 o 
 -14   8  14      685.19      641.59     61.70 o 
 -12   8  14        7.20       40.01     22.78 o 
 -10   8  14      204.32      241.83     36.70 o 
  -8   8  14      164.08      106.87     30.26 o 
  -6   8  14      410.74      436.38     38.99 o 
  -4   8  14       97.57       67.22     17.59 o 
  -2   8  14        0.04        0.53     19.69 o 
   0   8  14       21.99       56.36     21.19 o 
   2   8  14        1.67       13.92     15.08 o 
   4   8  14       15.35       40.04     34.75 o 
   6   8  14        0.37      -18.20     32.60 o 
   8   8  14       50.05       73.30     46.17 o 
  10   8  14        6.08       55.10     37.56 o 
 -21   9  14       60.06      -23.65     66.68 o 
 -19   9  14       65.58       47.78     34.95 o 
 -17   9  14      270.22      208.80     47.04 o 
 -15   9  14       29.42       86.54     61.55 o 
 -13   9  14      608.85      603.12    104.24 o 
 -11   9  14      198.28      275.50     69.16 o 
  -9   9  14       60.53       63.23     28.93 o 
  -7   9  14      625.77      648.80     63.33 o 
  -5   9  14      201.38      294.32     36.67 o 
  -3   9  14      128.30      112.83     32.68 o 
  -1   9  14      193.35      241.50     43.11 o 
   1   9  14      257.49      262.01     42.94 o 
   3   9  14       90.35       61.06     41.86 o 
   5   9  14      303.15      361.05     67.01 o 
   7   9  14      122.40      227.35     59.73 o 
   9   9  14       43.21      -41.04     41.04 o 
 -18  10  14       14.28       26.66     57.75 o 
 -16  10  14       63.11       34.75     68.50 o 
 -14  10  14       26.26       56.09     63.87 o 
 -12  10  14       59.37       60.73     56.26 o 
 -10  10  14       30.34      101.43     66.52 o 
  -8  10  14        4.19       66.52     55.10 o 
  -6  10  14       30.10      -62.22     63.37 o 
  -4  10  14        5.23       73.07     35.41 o 
  -2  10  14        2.91      -15.82     18.18 o 
   0  10  14      196.84      131.65     47.09 o 
   2  10  14        1.36       31.97     31.15 o 
   4  10  14       15.04       -0.46     22.80 o 
   6  10  14       80.62      118.26     38.19 o 
 -15  11  14       90.40      136.18     76.78 o 
 -13  11  14       15.30       -4.14     67.84 o 
 -11  11  14       43.28      135.52     67.18 o 
  -9  11  14       87.89       89.52     62.38 o 
  -7  11  14       91.36      124.93     69.83 o 
  -5  11  14        0.11      -23.00     53.61 o 
  -3  11  14       29.84        8.61     62.55 o 
  -1  11  14       19.92        3.92     34.75 o 
   1  11  14       47.63      -35.49     35.49 o 
   3  11  14       11.92       31.16     29.87 o 
  -6  12  14        3.06       54.93     54.27 o 
  -4  12  14        5.08        5.63     52.29 o 
   0  12  14      241.07      113.01     56.09 o 
 -27   1  15      189.04      204.21     91.17 o 
 -25   1  15       67.18      135.21     35.69 o 
 -23   1  15      180.76      219.47     40.42 o 
 -21   1  15     1466.88     1432.77     84.69 o 
 -19   1  15      484.73      529.19     50.72 o 
 -17   1  15     7066.63     6663.51    158.78 o 
 -15   1  15     9420.57     9438.02    130.94 o 
 -13   1  15     2778.20     2742.99     63.18 o 
 -11   1  15     6705.06     6325.06    108.62 o 
  -9   1  15     4689.36     4691.43    114.74 o 
  -7   1  15     1700.78     1725.98     69.41 o 
  -5   1  15     3119.15     3131.58     76.46 o 
  -3   1  15     2605.75     2584.24     80.75 o 
  -1   1  15      822.61      869.24     38.10 o 
   1   1  15     7048.90     7145.18    124.50 o 
   3   1  15      237.93      213.75     32.76 o 
   5   1  15     2097.51     2048.23     93.90 o 
   7   1  15     1535.30     1486.67     84.05 o 
   9   1  15     1045.42     1133.44     78.95 o 
  11   1  15      282.61      237.75     42.10 o 
  13   1  15      777.96      744.46     72.40 o 
  15   1  15      352.07      378.26     77.93 o 
 -26   2  15       44.26       71.16     30.47 o 
 -24   2  15       31.59       13.29     38.39 o 
 -22   2  15       50.14       49.01     25.96 o 
 -20   2  15       12.83       25.53     22.85 o 
 -18   2  15       37.70       47.21     24.21 o 
 -16   2  15        2.36       22.65     17.71 o 
 -14   2  15       23.40       18.46     21.00 o 
 -12   2  15       22.14       11.50     20.95 o 
 -10   2  15     1348.23     1314.67     42.01 o 
  -8   2  15      290.08      285.38     26.42 o 
  -6   2  15       13.91      -23.58     23.58 o 
  -4   2  15     8778.04     9305.58    130.75 o 
  -2   2  15       30.34       37.87     15.36 o 
   0   2  15       64.28       53.37     16.60 o 
   2   2  15     2058.97     2080.56     68.36 o 
   4   2  15      479.11      437.14     42.75 o 
   6   2  15        2.30       -5.31     16.03 o 
   8   2  15      721.98      715.71     61.39 o 
  10   2  15       40.75       30.58     57.58 o 
  12   2  15        3.58      -11.91     33.01 o 
  14   2  15       64.19       64.33     27.90 o 
 -27   3  15        0.25      -29.30     29.30 o 
 -25   3  15      362.12      344.29     50.65 o 
 -23   3  15      422.53      472.76     56.65 o 
 -21   3  15      180.22      138.00     59.24 o 
 -19   3  15      852.57      846.26     49.48 o 
 -17   3  15     1491.71     1483.13     61.94 o 
 -15   3  15      650.00      681.71     40.02 o 
 -13   3  15     1090.36     1091.69     48.40 o 
 -11   3  15     9675.38     9615.48    131.98 o 
  -9   3  15     1588.76     1608.10     45.61 o 
  -7   3  15     4980.65     4960.98     74.19 o 
  -5   3  15     3956.21     4033.63     76.46 o 
  -3   3  15      667.14      598.73     42.02 o 
  -1   3  15     6961.58     7258.18    104.55 o 
   1   3  15      404.34      450.65     32.21 o 
   3   3  15      741.18      741.70     42.10 o 
   5   3  15     3010.00     3213.37    117.17 o 
   7   3  15     1096.94     1112.17     73.46 o 
   9   3  15       20.67       38.42     23.23 o 
  11   3  15     1050.88      911.11    170.60 o 
  13   3  15       88.37       65.03     24.60 o 
 -26   4  15      105.89       62.16     58.41 o 
 -24   4  15      419.02      491.52     61.88 o 
 -22   4  15      389.83      352.07     46.86 o 
 -20   4  15     1177.16     1204.21     62.99 o 
 -18   4  15     1425.26     1564.99     68.07 o 
 -16   4  15     1442.80     1496.27     62.93 o 
 -14   4  15       46.24       70.87     16.53 o 
 -12   4  15     9311.87     9579.31    138.42 o 
 -10   4  15      213.70      244.25     31.21 o 
  -8   4  15     1137.66     1145.24     35.97 o 
  -6   4  15     1366.07     1312.63     45.95 o 
  -4   4  15      258.32      245.99     21.74 o 
  -2   4  15       10.81        8.42     12.23 o 
   0   4  15     1355.95     1259.07     48.36 o 
   2   4  15      470.15      424.08     30.22 o 
   4   4  15      561.41      555.55     49.22 o 
   6   4  15      819.30      737.30     58.07 o 
   8   4  15       46.19       42.75     27.47 o 
  10   4  15      223.75      204.33     44.43 o 
  12   4  15      373.49      401.09     78.10 o 
 -27   5  15       80.28      105.73     50.96 o 
 -25   5  15       18.29       20.81     26.59 o 
 -23   5  15      260.33      288.20     46.09 o 
 -21   5  15      263.03      319.10     37.29 o 
 -19   5  15      301.12      334.16     36.26 o 
 -17   5  15      861.46      936.52     53.68 o 
 -15   5  15     1250.13     1311.74     59.08 o 
 -13   5  15      178.29      219.03     24.45 o 
 -11   5  15     1676.98     1752.90     58.11 o 
  -9   5  15      647.84      707.22     56.74 o 
  -7   5  15       34.38       71.61     29.45 o 
  -5   5  15       83.24       98.41     14.71 o 
  -3   5  15      150.83      143.12     15.66 o 
  -1   5  15       38.20       56.67     19.97 o 
   1   5  15       71.46      173.30     94.07 o 
   3   5  15      322.32      312.72     35.26 o 
   5   5  15      819.62      894.36     61.75 o 
   7   5  15       12.49      109.37     46.50 o 
   9   5  15      228.38      201.87     51.63 o 
  11   5  15      163.41      160.34     55.93 o 
 -24   6  15       19.49       64.04     46.00 o 
 -22   6  15       62.76       81.19     30.12 o 
 -20   6  15       68.16       23.58     20.94 o 
 -18   6  15      130.81      155.29     29.05 o 
 -16   6  15        4.44        1.29     25.23 o 
 -14   6  15      496.02      602.40     57.80 o 
 -12   6  15     1282.04     1418.43     84.08 o 
 -10   6  15       34.53       56.13     26.26 o 
  -8   6  15     1131.92     1306.70     76.76 o 
  -6   6  15     3881.23     3772.12    130.54 o 
  -4   6  15      699.59      741.48     46.27 o 
  -2   6  15     1924.88     2159.95     78.56 o 
   0   6  15     2390.82     2459.72     87.23 o 
   2   6  15      315.01      215.11     44.51 o 
   4   6  15     1077.14      954.74     96.47 o 
   6   6  15      309.56      314.39     62.22 o 
   8   6  15      159.18       77.27     36.40 o 
  10   6  15      329.79      277.82     67.68 o 
  12   6  15      260.90      278.65     70.49 o 
 -23   7  15        7.21      -27.96     49.81 o 
 -21   7  15        0.03      -29.80     29.80 o 
 -19   7  15       98.43       74.60     31.39 o 
 -17   7  15        0.78      -43.19     43.19 o 
 -15   7  15      242.16      180.67     38.19 o 
 -13   7  15       97.00      162.31     46.50 o 
 -11   7  15       31.47        1.42     22.57 o 
  -9   7  15       94.05       74.80     27.63 o 
  -7   7  15      619.38      567.82     56.17 o 
  -5   7  15      206.54      242.67     43.16 o 
  -3   7  15      243.70      238.99     29.78 o 
  -1   7  15      100.24      119.25     25.74 o 
   1   7  15      103.13      148.97     32.56 o 
   3   7  15       36.50      -35.74     35.74 o 
   5   7  15       83.07       90.51     36.07 o 
   7   7  15       30.10       33.76     32.10 o 
   9   7  15       51.79      145.61     52.62 o 
  11   7  15        2.13      -42.36     42.36 o 
 -22   8  15      312.99      257.43     48.85 o 
 -20   8  15      185.18      208.23     45.68 o 
 -18   8  15      236.35      257.96     67.51 o 
 -16   8  15      703.65      728.70     67.36 o 
 -14   8  15      921.94      842.41     70.92 o 
 -12   8  15      173.07      182.42     37.75 o 
 -10   8  15      620.39      699.98     66.59 o 
  -8   8  15       96.82      105.91     31.65 o 
  -6   8  15       82.22       44.57     20.50 o 
  -4   8  15      275.00      275.07     37.38 o 
  -2   8  15       82.31       99.30     22.62 o 
   0   8  15        0.40       -8.71     20.68 o 
   2   8  15      200.34      263.46     40.63 o 
   4   8  15      131.60       84.55     36.24 o 
   6   8  15        4.57      -12.91     26.14 o 
   8   8  15      280.58      328.45     67.68 o 
  10   8  15       31.89      -25.48     36.90 o 
 -21   9  15       22.92      -22.94     29.93 o 
 -19   9  15        9.97       15.37     31.16 o 
 -17   9  15        3.21        2.57     28.15 o 
 -15   9  15       15.62       62.88     57.91 o 
 -13   9  15       31.31      -53.11     53.11 o 
 -11   9  15        5.54       10.17     30.53 o 
  -9   9  15      177.21      214.82     42.01 o 
  -7   9  15        4.04        9.01     23.13 o 
  -5   9  15        1.14      -18.84     23.16 o 
  -3   9  15      160.75      156.16     29.24 o 
  -1   9  15        1.60      -13.11     26.47 o 
   1   9  15        1.29       21.51     27.60 o 
   3   9  15        2.35       21.51     38.88 o 
   5   9  15       89.23       18.20     32.60 o 
   7   9  15       20.98      -32.60     34.25 o 
   9   9  15       40.71        6.78     23.66 o 
 -18  10  15       19.41       22.57     32.77 o 
 -16  10  15       33.21      130.39     67.01 o 
 -14  10  15        1.04      -81.08     81.08 o 
 -12  10  15      119.15      106.89     70.49 o 
 -10  10  15      140.37      180.36     59.73 o 
  -8  10  15       42.29      157.19     79.42 o 
  -6  10  15       28.76        6.78     57.58 o 
  -4  10  15       83.89       75.08     20.49 o 
  -2  10  15       10.12       17.00     17.66 o 
   0  10  15        0.67       -4.12     27.06 o 
   2  10  15      187.02      163.36     33.75 o 
   4  10  15       16.09      -17.37     34.42 o 
   6  10  15       50.42       55.27     40.37 o 
 -13  11  15       42.19       78.10     63.87 o 
 -11  11  15       29.84      106.56     67.34 o 
  -9  11  15       11.61      -23.83     67.34 o 
  -7  11  15        1.59        7.45     54.77 o 
  -5  11  15       22.88       50.47     49.81 o 
  -3  11  15       34.95      179.03     73.30 o 
  -1  11  15       85.19       29.33     28.39 o 
   1  11  15        0.53       -7.76     30.86 o 
 -26   0  16       47.10      246.71     71.65 o 
 -24   0  16       98.33       87.04     38.06 o 
 -22   0  16      341.72      231.16     50.63 o 
 -20   0  16     3392.83     3400.66    178.37 o 
 -18   0  16     4411.70     4264.23    188.63 o 
 -16   0  16     4749.06     4210.95    173.08 o 
 -14   0  16    10740.34    10350.81    188.29 o 
 -12   0  16     3057.66     3158.26    146.77 o 
 -10   0  16     4598.21     4355.07    166.46 o 
  -8   0  16    22368.61    23496.55    371.80 o 
  -6   0  16     3815.53     3782.39    148.26 o 
  -4   0  16     1872.17     1912.91     77.89 o 
  -2   0  16    13382.90    13319.35    206.97 o 
   0   0  16     4330.72     4633.98    127.06 o 
   2   0  16      187.80      210.97     50.14 o 
   4   0  16    11238.22    11811.15    318.85 o 
   6   0  16      744.47      714.48     84.39 o 
   8   0  16     1191.45     1087.94    109.21 o 
  10   0  16     1356.95     1432.77    131.38 o 
  12   0  16      320.30      240.59     61.88 o 
  14   0  16      225.63      259.95     67.84 o 
 -27   1  16      124.99      125.09     40.54 o 
 -25   1  16      507.41      563.12     62.85 o 
 -23   1  16      145.71      138.14     51.87 o 
 -21   1  16      555.22      546.40     60.15 o 
 -19   1  16     1951.91     1804.46     89.56 o 
 -17   1  16      246.33      184.66     45.01 o 
 -15   1  16      749.90      656.73     32.89 o 
 -13   1  16       30.45       33.96     13.09 o 
 -11   1  16       19.63       36.87     14.36 o 
  -9   1  16      106.66      176.40     26.81 o 
  -7   1  16      326.56      285.77     30.77 o 
  -5   1  16      189.08      177.05     21.21 o 
  -3   1  16      671.27      780.75     36.38 o 
  -1   1  16     1118.87     1079.81     43.72 o 
   1   1  16     1841.05     1746.79     65.19 o 
   3   1  16     2137.87     2176.65     94.80 o 
   5   1  16       74.93       80.90     27.47 o 
   7   1  16       87.09       90.06     27.11 o 
   9   1  16      155.90      180.43     37.75 o 
  11   1  16       48.67       46.96     53.36 o 
  13   1  16       47.84       54.11     29.44 o 
 -26   2  16      456.35      519.84     62.81 o 
 -24   2  16      768.02      617.89     62.61 o 
 -22   2  16     1015.22     1057.79     77.28 o 
 -20   2  16     1358.97     1254.30    104.49 o 
 -18   2  16     1280.63     1323.38     76.84 o 
 -16   2  16     3591.02     3501.43     78.21 o 
 -14   2  16      529.36      558.79     35.76 o 
 -12   2  16     1214.68     1293.22     45.14 o 
 -10   2  16     3065.59     3145.64     65.81 o 
  -8   2  16      341.06      400.67     31.34 o 
  -6   2  16     2033.54     2384.79     97.63 o 
  -4   2  16     1292.94     1361.97     52.32 o 
  -2   2  16     3899.84     3849.99     78.94 o 
   0   2  16     3552.63     3620.42     90.36 o 
   2   2  16      862.98      916.27     47.94 o 
   4   2  16     1901.77     1901.43    108.79 o 
   6   2  16     1368.53     1539.73     87.67 o 
   8   2  16      467.87      442.11     50.35 o 
  10   2  16      620.51      697.04     78.35 o 
  12   2  16      175.56      206.67     41.46 o 
  14   2  16      301.89      298.34     70.49 o 
 -27   3  16      111.52      112.84     35.00 o 
 -25   3  16        3.85      -21.77     27.12 o 
 -23   3  16       88.95       95.96     31.19 o 
 -21   3  16      130.26      119.67     29.18 o 
 -19   3  16      346.74      317.06     31.48 o 
 -17   3  16       65.42       80.66     17.09 o 
 -15   3  16      132.59      167.56     22.67 o 
 -13   3  16     3518.61     3311.45     83.29 o 
 -11   3  16      173.69      248.07     44.31 o 
  -9   3  16     1671.22     1653.60     46.67 o 
  -7   3  16     1676.24     1682.21     59.23 o 
  -5   3  16      492.58      496.66     30.47 o 
  -3   3  16     1824.78     1742.96     74.59 o 
  -1   3  16      731.68      680.17     34.44 o 
   1   3  16      421.25      340.82     29.94 o 
   3   3  16     3595.38     3359.08     99.27 o 
   5   3  16      543.68      528.29     68.42 o 
   7   3  16       28.07        4.91     20.78 o 
   9   3  16      870.54      709.95    181.10 o 
  11   3  16      104.52       85.35     28.06 o 
  13   3  16       10.97       46.97     27.05 o 
 -26   4  16       60.46       55.27     57.25 o 
 -24   4  16      389.86      450.83     61.80 o 
 -22   4  16       88.19       47.38     20.46 o 
 -20   4  16      184.82      177.73     25.87 o 
 -18   4  16      951.73      917.73     53.29 o 
 -16   4  16     2318.66     2287.22     77.32 o 
 -14   4  16       30.25       37.48     14.49 o 
 -12   4  16     6315.34     6254.99    113.29 o 
 -10   4  16      618.13      597.93     34.31 o 
  -8   4  16      208.90      205.83     16.91 o 
  -6   4  16       17.32        7.15     12.35 o 
  -4   4  16     2084.33     2126.12     59.15 o 
  -2   4  16       75.88       70.51     15.71 o 
   0   4  16     2107.40     2195.33     60.18 o 
   2   4  16     1784.33     1839.60     63.79 o 
   4   4  16      130.16      135.10     29.70 o 
   6   4  16     1052.21     1137.95     74.32 o 
   8   4  16      269.25      272.18     39.71 o 
  10   4  16       38.62      110.86     51.13 o 
  12   4  16      242.57      298.34     72.47 o 
 -27   5  16      233.19      251.67     64.53 o 
 -25   5  16        0.51       58.00     29.33 o 
 -23   5  16      801.06      876.97     75.84 o 
 -21   5  16      243.75      270.47     42.05 o 
 -19   5  16      167.29      237.82     32.58 o 
 -17   5  16      855.63     1038.02     56.51 o 
 -15   5  16      528.44      568.99     40.03 o 
 -13   5  16      455.66      489.98     34.99 o 
 -11   5  16      734.53      740.26     59.50 o 
  -9   5  16        5.69       -7.18     23.41 o 
  -7   5  16      295.78      263.95     37.69 o 
  -5   5  16     1561.10     1559.03     50.44 o 
  -3   5  16      684.87      695.88     45.99 o 
  -1   5  16       45.32       34.89     21.59 o 
   1   5  16     1919.81     2151.69     90.23 o 
   3   5  16       15.26       18.67     24.57 o 
   5   5  16      159.28       92.66     40.37 o 
   7   5  16      243.60      295.36     63.54 o 
   9   5  16      235.58      289.90     65.86 o 
  11   5  16      139.36      117.81     52.95 o 
 -24   6  16       99.19      107.06     52.12 o 
 -22   6  16        2.68       35.41     43.02 o 
 -20   6  16      518.27      694.61     68.52 o 
 -18   6  16      410.36      420.89     53.51 o 
 -16   6  16        0.63       47.38     39.30 o 
 -14   6  16      418.53      471.67     53.46 o 
 -12   6  16        3.43       -9.89     23.33 o 
 -10   6  16       52.16       28.97     20.27 o 
  -8   6  16        6.82      -30.88     30.88 o 
  -6   6  16      688.97      616.17     55.95 o 
  -4   6  16       87.69       55.02     17.34 o 
  -2   6  16      341.55      399.60     37.45 o 
   0   6  16       82.59      108.60     30.77 o 
   2   6  16       72.14      113.01     43.19 o 
   4   6  16      313.69      251.67     56.09 o 
   6   6  16      168.25      212.96     55.93 o 
   8   6  16        1.11        9.43     30.28 o 
  10   6  16      233.27      373.46     78.93 o 
 -23   7  16       83.17       15.22     40.04 o 
 -21   7  16      240.17      311.24     51.59 o 
 -19   7  16      361.11      348.56     55.76 o 
 -17   7  16      269.52      337.22     83.73 o 
 -15   7  16      246.11      339.14     49.27 o 
 -13   7  16      603.97      566.48     57.15 o 
 -11   7  16      124.50      107.07     89.27 o 
  -9   7  16       23.59       48.86     28.38 o 
  -7   7  16     1754.18     1481.87     89.35 o 
  -5   7  16      152.70      165.03     29.62 o 
  -3   7  16      405.15      310.14     34.54 o 
  -1   7  16      461.58      441.06     40.25 o 
   1   7  16      323.29      312.16     42.82 o 
   3   7  16      222.84      173.41     43.85 o 
   5   7  16      172.60      168.78     50.47 o 
   7   7  16      336.15      397.12     75.12 o 
   9   7  16       42.08       37.06     30.11 o 
 -22   8  16       31.18       57.04     54.93 o 
 -20   8  16      102.56      107.92     35.85 o 
 -18   8  16       28.47       22.81     51.21 o 
 -16   8  16        3.09       40.21     40.37 o 
 -14   8  16       29.50       42.69     57.33 o 
 -12   8  16       64.88      106.89     36.37 o 
 -10   8  16      412.86      316.74     48.44 o 
  -8   8  16       45.84       52.09     24.21 o 
  -6   8  16       86.03       95.13     29.81 o 
  -4   8  16        0.04      -15.36     19.37 o 
  -2   8  16       37.77       16.55     18.56 o 
   0   8  16       28.16       25.57     15.83 o 
   2   8  16        8.44       32.82     53.36 o 
   4   8  16        5.96        6.45     34.75 o 
   6   8  16        0.46      -37.56     37.56 o 
   8   8  16       43.14       40.70     34.91 o 
 -21   9  16        6.23      -30.36     30.36 o 
 -19   9  16       96.20      127.00     37.36 o 
 -17   9  16        5.85       53.45     61.55 o 
 -15   9  16       74.76      174.07     68.50 o 
 -13   9  16      310.56      346.32     84.06 o 
 -11   9  16      264.50      162.08     34.10 o 
  -9   9  16      149.68      268.80     44.60 o 
  -7   9  16      635.35      687.46     67.68 o 
  -5   9  16       76.37       61.20     23.44 o 
  -3   9  16      261.48      300.95     56.26 o 
  -1   9  16       92.23       53.57     56.67 o 
   1   9  16      203.11      226.93     56.09 o 
   3   9  16      153.79      222.55     62.71 o 
   5   9  16      140.60      171.27     35.16 o 
   7   9  16       11.62       95.47     46.00 o 
 -18  10  16        1.03       -0.90     99.28 o 
 -16  10  16       41.50      -21.84     63.37 o 
 -14  10  16       54.08       -3.14     48.65 o 
 -12  10  16       41.37      146.77     75.29 o 
 -10  10  16        1.19      131.88     76.45 o 
  -8  10  16       35.71      -34.91     57.25 o 
  -6  10  16        3.77       65.52     54.93 o 
  -4  10  16       20.35       -5.21     21.59 o 
  -2  10  16        0.32       10.23     24.03 o 
   0  10  16        8.49        3.89     24.01 o 
   2  10  16       12.10       32.87     33.59 o 
   4  10  16       17.59       38.22     35.24 o 
 -13  11  16      120.16      142.14     68.17 o 
 -11  11  16        3.00       35.41     45.17 o 
  -9  11  16        7.01       -9.10     38.88 o 
  -7  11  16        4.05       37.40     57.09 o 
  -5  11  16        6.14       51.96     63.54 o 
  -3  11  16       13.21      -44.51     57.91 o 
  -1  11  16        7.79        1.53     23.23 o 
   1  11  16       49.34       42.52     40.37 o 
 -27   1  17      210.82      238.98     48.32 o 
 -25   1  17      546.15      440.68     55.93 o 
 -23   1  17     1354.88     1404.16     90.74 o 
 -21   1  17      740.03      642.15     58.15 o 
 -19   1  17      313.10      309.30     46.08 o 
 -17   1  17     3022.86     2763.40    103.29 o 
 -15   1  17      134.26      144.17     17.91 o 
 -13   1  17      193.08      171.87     18.28 o 
 -11   1  17     7567.83     7350.32    158.62 o 
  -9   1  17       80.77      107.69     25.36 o 
  -7   1  17     2180.66     2012.90     79.26 o 
  -5   1  17     4363.98     4555.24     99.24 o 
  -3   1  17     1457.32     1490.62     51.73 o 
  -1   1  17     4905.77     4907.82     93.64 o 
   1   1  17     2939.70     3089.37     88.77 o 
   3   1  17      133.70      155.71     30.07 o 
   5   1  17     3472.83     3566.90    131.73 o 
   7   1  17      962.83      995.42    111.52 o 
   9   1  17       47.48       74.02     29.22 o 
  11   1  17      703.91      733.11     73.00 o 
  13   1  17      221.06      246.68     47.61 o 
 -28   2  17       12.70       32.43     40.70 o 
 -26   2  17        2.64        8.21     43.85 o 
 -24   2  17      336.66      381.71     52.34 o 
 -22   2  17        0.44      -20.60     20.60 o 
 -20   2  17      102.29       46.01     20.05 o 
 -18   2  17       50.77       48.91     25.40 o 
 -16   2  17      909.65      810.60     38.84 o 
 -14   2  17      170.80      174.29     28.48 o 
 -12   2  17     9891.82     9477.66    120.29 o 
 -10   2  17      683.24      679.35     40.49 o 
  -8   2  17        8.73       28.87     34.33 o 
  -6   2  17     1108.70     1135.03     84.62 o 
  -4   2  17        8.26        6.68     16.07 o 
  -2   2  17      107.46      111.24     18.24 o 
   0   2  17     2188.16     2107.12     62.21 o 
   2   2  17     1021.07      922.86     49.56 o 
   4   2  17      209.46      244.32     38.47 o 
   6   2  17      562.42      597.84     57.23 o 
   8   2  17       34.48       23.10     24.82 o 
  10   2  17       26.76       36.94     25.71 o 
  12   2  17      142.46      148.12     37.23 o 
 -27   3  17      493.69      593.69     69.50 o 
 -25   3  17      187.06      317.08     51.34 o 
 -23   3  17      158.10      147.58     35.80 o 
 -21   3  17     1877.69     1959.02    102.90 o 
 -19   3  17      836.24      891.15     66.06 o 
 -17   3  17     1896.12     1919.83     62.60 o 
 -15   3  17     3889.84     3948.92     96.44 o 
 -13   3  17      323.09      337.20     28.33 o 
 -11   3  17     2233.44     2273.55     58.50 o 
  -9   3  17     2300.39     2361.90     56.78 o 
  -7   3  17      594.07      670.45     39.90 o 
  -5   3  17     1746.13     2001.00     73.01 o 
  -3   3  17     3730.63     3813.02     91.72 o 
  -1   3  17     1081.54     1072.95     44.04 o 
   1   3  17     1361.87     1424.30     58.81 o 
   3   3  17     1366.95     1419.66     61.60 o 
   5   3  17      821.24      760.33     48.27 o 
   7   3  17      136.82      114.36     42.77 o 
   9   3  17      701.09      670.40    166.21 o 
  11   3  17       28.25       28.29     36.98 o 
 -26   4  17        8.36       59.46     34.06 o 
 -24   4  17      280.41      306.68     48.29 o 
 -22   4  17      301.06      305.55     45.51 o 
 -20   4  17      545.92      522.60     52.88 o 
 -18   4  17      338.99      321.17     32.22 o 
 -16   4  17      455.43      455.08     36.41 o 
 -14   4  17     1430.13     1359.90     57.33 o 
 -12   4  17       30.86       29.90     12.04 o 
 -10   4  17      781.66      780.40     51.81 o 
  -8   4  17      131.22      120.86     23.42 o 
  -6   4  17      898.67      802.53     38.78 o 
  -4   4  17      722.63      796.46     42.19 o 
  -2   4  17       20.00       -6.81     12.60 o 
   0   4  17      311.54      319.11     25.32 o 
   2   4  17      597.04      627.76     53.91 o 
   4   4  17      463.38      424.10     46.51 o 
   6   4  17       60.00       51.16     25.30 o 
   8   4  17      553.34      528.13     55.41 o 
  10   4  17      267.26      173.41     55.76 o 
 -27   5  17      324.27      391.82     77.60 o 
 -25   5  17       46.35       63.26     28.70 o 
 -23   5  17       93.53      135.29     33.66 o 
 -21   5  17      210.93      280.11     43.65 o 
 -19   5  17       39.68       13.92     16.54 o 
 -17   5  17       26.01        9.48     20.88 o 
 -15   5  17       17.41       32.87     16.10 o 
 -13   5  17       25.68       36.50     24.55 o 
 -11   5  17        2.07      -21.13     24.09 o 
  -9   5  17        4.07      -24.57     24.57 o 
  -7   5  17      153.19      110.19     18.70 o 
  -5   5  17      499.69      541.78     33.05 o 
  -3   5  17        0.75      -10.30     19.43 o 
  -1   5  17      417.57      429.01     47.18 o 
   1   5  17      474.49      562.17     42.45 o 
   3   5  17      335.40      291.91     58.99 o 
   5   5  17      101.49       73.96     28.13 o 
   7   5  17      100.26      100.77     42.52 o 
   9   5  17      156.02      162.82     53.11 o 
 -24   6  17       94.34       -5.96     52.12 o 
 -22   6  17      566.83      703.40    106.23 o 
 -20   6  17      393.32      372.77     52.71 o 
 -18   6  17      230.05      260.59     45.48 o 
 -16   6  17     1051.67     1119.93     79.14 o 
 -14   6  17      310.04      322.97     42.29 o 
 -12   6  17      278.03      279.49    122.78 o 
 -10   6  17      368.66      486.13     54.18 o 
  -8   6  17     2454.18     2445.72    110.51 o 
  -6   6  17      621.10      573.76     57.11 o 
  -4   6  17     2380.51     2428.78    122.83 o 
  -2   6  17      627.84      641.96     46.97 o 
   0   6  17      390.24      359.05     44.58 o 
   2   6  17      654.63      608.59     80.25 o 
   4   6  17      365.77      235.62     55.43 o 
   6   6  17      140.85      117.65     44.84 o 
   8   6  17      472.77      622.65     92.33 o 
  10   6  17       91.80       82.73     46.17 o 
 -23   7  17       70.60       86.21     45.50 o 
 -21   7  17      173.18      196.02     43.16 o 
 -19   7  17       81.69       97.31     35.48 o 
 -17   7  17      122.36      166.01     39.32 o 
 -15   7  17        6.58       29.16     28.94 o 
 -13   7  17       97.02       96.07     29.45 o 
 -11   7  17        0.70       12.94     23.75 o 
  -9   7  17        0.29      -23.97     23.97 o 
  -7   7  17       86.38      121.95     33.44 o 
  -5   7  17       52.16        4.22     18.02 o 
  -3   7  17       30.96       28.13     18.56 o 
  -1   7  17      113.45      162.87     28.69 o 
   1   7  17       16.75        5.91     22.59 o 
   3   7  17        4.79      -19.53     28.29 o 
   5   7  17       23.03       53.28     35.58 o 
   7   7  17       10.57       23.17     27.47 o 
   9   7  17       16.01      -11.42     38.72 o 
 -22   8  17      106.99       79.72     37.25 o 
 -20   8  17        2.25      -31.31     31.31 o 
 -18   8  17       44.64       54.27     45.83 o 
 -16   8  17       20.49       21.35     27.61 o 
 -14   8  17       61.87       37.17     59.40 o 
 -12   8  17      342.33      379.40     92.83 o 
 -10   8  17        2.99      -20.31     23.53 o 
  -8   8  17      299.89      359.08     50.19 o 
  -6   8  17       73.30       96.94     45.09 o 
  -4   8  17       39.46       43.90     30.95 o 
  -2   8  17       44.93       34.34     26.73 o 
   0   8  17      309.80      297.40     43.30 o 
   2   8  17       63.23       59.21     27.67 o 
   4   8  17       36.19       45.38     26.83 o 
   6   8  17      123.25      201.70     60.56 o 
   8   8  17       17.71        1.99     36.73 o 
 -21   9  17        6.95      -67.84     67.84 o 
 -19   9  17       16.96        4.05     30.96 o 
 -17   9  17       70.44       -8.94     45.67 o 
 -15   9  17       10.79       31.94     51.96 o 
 -13   9  17      223.26      233.31     77.93 o 
 -11   9  17      187.31      168.35     37.87 o 
  -9   9  17        0.49       -0.76     24.62 o 
  -7   9  17       54.39       28.91     39.30 o 
  -5   9  17       24.88        6.04     19.01 o 
  -3   9  17        0.20       19.60     25.29 o 
  -1   9  17       72.91       82.57     30.88 o 
   1   9  17       23.64       60.23     43.35 o 
   3   9  17        3.00       73.96     51.46 o 
   5   9  17        5.35       -2.24     20.55 o 
   7   9  17        0.55        4.63     27.96 o 
 -18  10  17       20.12       15.95     58.08 o 
 -16  10  17        5.94       -4.14     57.09 o 
 -14  10  17      238.29      178.54     65.36 o 
 -12  10  17        0.15       24.32     56.59 o 
 -10  10  17       57.19      138.83     67.84 o 
  -8  10  17       32.83       71.98     76.78 o 
  -6  10  17       69.91       96.62     34.62 o 
  -4  10  17       75.09      120.46     41.76 o 
  -2  10  17       98.10      158.29     42.72 o 
   0  10  17      149.33      103.61     43.44 o 
   2  10  17       79.03       82.73     43.19 o 
 -11  11  17        0.61      -38.72     59.73 o 
  -9  11  17       19.04      110.70     70.49 o 
  -7  11  17        8.45       92.83     64.70 o 
  -5  11  17        0.20      -68.34     68.34 o 
  -3  11  17        3.83       43.52     43.35 o 
  -1  11  17       25.79       26.64     38.39 o 
 -28   0  18      568.94      575.49     95.47 o 
 -26   0  18      951.48     1087.94    123.93 o 
 -24   0  18     1111.19     1060.14    114.67 o 
 -22   0  18     2041.53     2173.57    151.73 o 
 -20   0  18      731.02      742.12     86.21 o 
 -18   0  18     3581.62     3350.53    166.29 o 
 -16   0  18     3245.35     3352.51    156.86 o 
 -14   0  18      706.46      670.30     74.96 o 
 -12   0  18     4423.37     4294.84    180.52 o 
 -10   0  18    11593.30    11658.10    283.94 o 
  -8   0  18     2415.83     2513.10    132.37 o 
  -6   0  18     7702.55     7849.39    228.67 o 
  -4   0  18     7517.86     7705.55    167.42 o 
  -2   0  18     4042.69     3977.32    121.15 o 
   0   0  18     1929.55     2037.17     90.55 o 
   2   0  18      592.35      684.70     81.57 o 
   4   0  18     2669.76     2544.87    161.00 o 
   6   0  18      884.12      855.96     99.94 o 
   8   0  18      633.32      549.68     85.88 o 
  10   0  18      396.92      529.49     87.20 o 
  12   0  18      203.41      247.87     73.80 o 
 -27   1  18       58.58       94.03     41.12 o 
 -25   1  18      103.20       82.29     28.01 o 
 -23   1  18        0.52       31.78     21.44 o 
 -21   1  18       10.64       15.99     19.36 o 
 -19   1  18       37.34       33.55     23.50 o 
 -17   1  18      655.76      637.47     51.55 o 
 -15   1  18       72.07       77.73     21.34 o 
 -13   1  18      995.43      914.97     67.93 o 
 -11   1  18      542.61      523.67     45.23 o 
  -9   1  18      232.06      241.28     33.35 o 
  -7   1  18      294.48      284.60     36.06 o 
  -5   1  18      217.75      189.94     25.33 o 
  -3   1  18      771.00      748.23     38.32 o 
  -1   1  18      401.24      394.01     29.63 o 
   1   1  18     2242.09     2192.99     68.40 o 
   3   1  18      189.41      201.38     35.71 o 
   5   1  18       20.75       34.19     28.79 o 
   7   1  18       48.31       54.97     28.73 o 
   9   1  18      175.45      222.95     92.08 o 
  11   1  18       13.62       16.11     22.55 o 
 -28   2  18      130.22      121.78     50.80 o 
 -26   2  18      359.34      410.66     58.16 o 
 -24   2  18      446.39      411.54     53.14 o 
 -22   2  18       72.43       50.17     24.52 o 
 -20   2  18      263.65      274.18     38.84 o 
 -18   2  18      238.82      196.27     32.00 o 
 -16   2  18        1.36       12.99     13.09 o 
 -14   2  18      505.66      450.98     33.30 o 
 -12   2  18     2322.53     2335.00     61.07 o 
 -10   2  18      185.10      208.32     26.68 o 
  -8   2  18     3153.21     3375.72    108.42 o 
  -6   2  18      649.06      640.09     40.72 o 
  -4   2  18     2630.30     2689.22     80.20 o 
  -2   2  18     2688.68     2823.46     72.59 o 
   0   2  18     4042.44     4141.48     90.51 o 
   2   2  18      203.68      190.81     26.15 o 
   4   2  18     3234.20     3250.13    100.32 o 
   6   2  18      682.56      664.75     60.62 o 
   8   2  18      170.16      171.13     37.60 o 
  10   2  18      339.87      348.07     51.88 o 
  12   2  18      290.47      345.00     75.78 o 
 -27   3  18      116.04      127.93     36.26 o 
 -25   3  18       22.11      -10.60     25.25 o 
 -23   3  18      102.53      137.47     31.94 o 
 -21   3  18      238.99      188.43     33.97 o 
 -19   3  18      391.94      437.44     82.82 o 
 -17   3  18      377.84      337.41     32.38 o 
 -15   3  18     1512.67     1400.91     58.77 o 
 -13   3  18     2177.09     2140.16     69.48 o 
 -11   3  18      660.37      676.30     33.33 o 
  -9   3  18      389.25      386.25     24.86 o 
  -7   3  18     2680.38     2629.11     93.68 o 
  -5   3  18     1577.94     1599.23     61.09 o 
  -3   3  18      229.29      203.84     24.41 o 
  -1   3  18     1077.11      956.47     43.77 o 
   1   3  18     1053.31     1103.83     49.06 o 
   3   3  18       25.99       51.70     17.50 o 
   5   3  18       58.29       43.25     17.49 o 
   7   3  18      142.97      103.30     36.98 o 
   9   3  18      179.90      165.07     47.65 o 
  11   3  18       26.76      -14.90     28.11 o 
 -26   4  18      244.84      207.83     43.67 o 
 -24   4  18      180.24      139.40     94.81 o 
 -22   4  18       73.18       56.26     24.27 o 
 -20   4  18      635.86      739.45     62.76 o 
 -18   4  18      229.33      263.73     41.45 o 
 -16   4  18      356.98      348.08     31.72 o 
 -14   4  18      757.77      811.67     45.33 o 
 -12   4  18     2115.68     2107.40     66.64 o 
 -10   4  18      625.03      591.84     41.34 o 
  -8   4  18      665.84      794.92     44.61 o 
  -6   4  18     4320.90     4272.61     88.18 o 
  -4   4  18       15.71        9.55     14.35 o 
  -2   4  18     3356.54     3611.73     93.36 o 
   0   4  18      704.06      727.70     39.91 o 
   2   4  18      114.56      136.49     30.49 o 
   4   4  18      460.80      592.52     55.78 o 
   6   4  18       95.35      124.30     29.35 o 
   8   4  18        1.20      -19.37     21.90 o 
  10   4  18      293.05      255.65     58.41 o 
 -25   5  18      246.47      332.74     80.09 o 
 -23   5  18      150.02      124.19     31.87 o 
 -21   5  18      181.33      201.57     38.08 o 
 -19   5  18      527.23      562.33     44.67 o 
 -17   5  18        4.38      -23.65     23.65 o 
 -15   5  18       94.51      130.78     40.13 o 
 -13   5  18     1220.22     1240.63     78.56 o 
 -11   5  18       18.96        6.06     43.27 o 
  -9   5  18      500.45      605.07     55.71 o 
  -7   5  18     2152.96     2088.26     71.19 o 
  -5   5  18        3.03      -18.01     18.01 o 
  -3   5  18       16.01        9.69     20.96 o 
  -1   5  18      859.62      866.13     67.33 o 
   1   5  18       30.67        9.91     16.43 o 
   3   5  18      430.62      402.96     45.74 o 
   5   5  18      371.85      310.58     62.22 o 
   7   5  18       93.00      162.16     52.95 o 
   9   5  18       60.59       33.59     39.05 o 
 -24   6  18       59.17       72.64     45.83 o 
 -22   6  18       57.27       56.26     45.83 o 
 -20   6  18        0.98       83.16     36.09 o 
 -18   6  18       40.98       32.55     26.83 o 
 -16   6  18       92.24      139.12     42.77 o 
 -14   6  18       16.62       16.38     24.40 o 
 -12   6  18        1.21        9.52     24.31 o 
 -10   6  18      278.58      306.78     42.76 o 
  -8   6  18        2.59       21.78     34.00 o 
  -6   6  18      182.51      213.83     39.62 o 
  -4   6  18      479.83      560.69     48.22 o 
  -2   6  18        5.35        5.53     23.33 o 
   0   6  18       29.42        2.07     23.03 o 
   2   6  18      264.92      292.12     54.19 o 
   4   6  18        3.85       43.85     39.22 o 
   6   6  18        9.33      -42.36     42.36 o 
   8   6  18      150.93      204.52     63.54 o 
 -23   7  18      371.83      502.02     93.98 o 
 -21   7  18       28.02      -27.28     37.24 o 
 -19   7  18       66.78      112.56     36.58 o 
 -17   7  18      137.27      142.71     81.49 o 
 -15   7  18      380.20      399.22     53.29 o 
 -13   7  18       13.13       26.16     26.76 o 
 -11   7  18      555.83      498.74     54.16 o 
  -9   7  18      486.05      404.56     50.91 o 
  -7   7  18      594.86      601.92     60.14 o 
  -5   7  18      420.59      484.98     43.39 o 
  -3   7  18      846.93      893.25     57.90 o 
  -1   7  18       62.27       13.06     22.40 o 
   1   7  18      564.02      470.74     52.22 o 
   3   7  18      152.67      115.33     30.79 o 
   5   7  18      269.44      303.13     66.35 o 
   7   7  18       54.48      103.75     50.30 o 
 -22   8  18       15.38       50.21     73.88 o 
 -20   8  18       38.72       18.53     27.44 o 
 -18   8  18        2.15       25.81     46.33 o 
 -16   8  18       15.65       24.87     37.56 o 
 -14   8  18       45.68       25.30     30.03 o 
 -12   8  18        0.10       -8.93     49.72 o 
 -10   8  18       42.68       -9.02     40.54 o 
  -8   8  18        5.55        5.29     27.67 o 
  -6   8  18      152.58      161.48     38.31 o 
  -4   8  18        5.37       -4.45     19.47 o 
  -2   8  18       16.41      -16.09     20.00 o 
   0   8  18        0.55      -19.10     32.02 o 
   2   8  18       52.94       26.03     32.85 o 
   4   8  18        2.65       32.24     66.10 o 
   6   8  18       20.13      134.86     46.00 o 
 -21   9  18        1.65      -45.17     45.17 o 
 -19   9  18       31.06       67.20     33.37 o 
 -17   9  18      121.72      187.31     72.81 o 
 -15   9  18       83.51      187.47     68.83 o 
 -13   9  18       40.99      -18.15     28.01 o 
 -11   9  18      116.26      117.57     37.20 o 
  -9   9  18       16.98      -48.59    112.35 o 
  -7   9  18       54.42       62.28     35.74 o 
  -5   9  18      202.00      245.54     47.36 o 
  -3   9  18      149.00      161.05     40.66 o 
  -1   9  18       24.96       29.98     32.27 o 
   1   9  18      270.66      300.16     70.65 o 
   3   9  18       20.37      -35.91     43.19 o 
   5   9  18        0.34       29.95     35.24 o 
 -18  10  18        0.28        7.45     55.43 o 
 -16  10  18       68.26      151.90     71.15 o 
 -14  10  18       19.67      -14.40     44.01 o 
 -12  10  18        4.11        5.13     51.63 o 
 -10  10  18       91.44      192.44     74.79 o 
  -8  10  18      102.98        6.62     49.47 o 
  -6  10  18       55.79       44.23     28.97 o 
  -4  10  18       19.49       33.97     27.47 o 
  -2  10  18        2.46       27.41     28.13 o 
   0  10  18        8.40       11.09     39.05 o 
   2  10  18       27.34       41.37     39.05 o 
  -9  11  18        4.67      -69.83     69.83 o 
  -7  11  18       69.10       45.67     54.77 o 
  -1  11  18       82.47       80.75     40.04 o 
 -27   1  19      646.94      698.81     71.82 o 
 -25   1  19      172.50      139.13     37.65 o 
 -23   1  19      274.74      278.77     42.70 o 
 -21   1  19      656.93      655.28     59.51 o 
 -19   1  19      165.61      176.79     34.78 o 
 -17   1  19      244.24      263.26     30.36 o 
 -15   1  19      665.89      638.26     42.30 o 
 -13   1  19        5.36        2.64     19.99 o 
 -11   1  19     6273.22     5935.23    148.29 o 
  -9   1  19     2042.79     1945.33     84.50 o 
  -7   1  19     1413.28     1453.90     81.16 o 
  -5   1  19     2349.80     2351.21     76.78 o 
  -3   1  19     2516.66     2556.98     71.61 o 
  -1   1  19     1087.96     1087.91     48.21 o 
   1   1  19       74.60       69.17     16.99 o 
   3   1  19     3185.54     3197.29    101.56 o 
   5   1  19      659.70      677.31     63.94 o 
   7   1  19      125.35      166.71     56.18 o 
   9   1  19      462.82      587.36     65.98 o 
  11   1  19      178.52      129.47     43.19 o 
 -28   2  19      101.21       57.75     39.71 o 
 -26   2  19       41.47       45.81     27.96 o 
 -24   2  19        3.15      -16.66     22.34 o 
 -22   2  19      121.12      102.67     25.68 o 
 -20   2  19      441.46      429.14     49.16 o 
 -18   2  19       12.69       38.25     36.90 o 
 -16   2  19      413.22      332.38     30.90 o 
 -14   2  19     1243.36     1261.64     48.34 o 
 -12   2  19     1005.04      965.91     40.97 o 
 -10   2  19      530.47      532.07     47.02 o 
  -8   2  19      539.12      503.53     44.93 o 
  -6   2  19      214.80      185.07     23.66 o 
  -4   2  19       19.91        5.92     20.07 o 
  -2   2  19      616.72      580.26     35.66 o 
   0   2  19       16.56        1.64     13.27 o 
   2   2  19        2.54      -13.23     17.76 o 
   4   2  19      258.01      246.20     31.44 o 
   6   2  19       68.98      103.17     33.76 o 
   8   2  19      243.50      225.57     42.81 o 
  10   2  19       44.08        2.75     25.73 o 
 -27   3  19      517.90      551.66     89.02 o 
 -25   3  19       16.10       -9.02     26.91 o 
 -23   3  19      507.08      485.14     55.15 o 
 -21   3  19      202.34      195.89     35.69 o 
 -19   3  19      216.13      239.44     35.91 o 
 -17   3  19     2657.10     2812.83     86.83 o 
 -15   3  19      599.51      614.30     40.09 o 
 -13   3  19     1771.09     1884.16     65.66 o 
 -11   3  19     3630.50     3921.34     79.93 o 
  -9   3  19      229.87      227.49     27.58 o 
  -7   3  19     1226.85     1317.85     69.00 o 
  -5   3  19     2726.75     2693.48     83.11 o 
  -3   3  19      919.48      910.66     49.74 o 
  -1   3  19      530.76      534.33     34.23 o 
   1   3  19     1792.98     1932.74     65.22 o 
   3   3  19       66.10       91.70     22.01 o 
   5   3  19      680.46      736.20     66.37 o 
   7   3  19      206.83      132.01    116.65 o 
   9   3  19      134.57      124.87     36.07 o 
  11   3  19      149.70      156.03     54.44 o 
 -26   4  19       12.75       -8.51     24.32 o 
 -24   4  19      150.21      138.37     34.21 o 
 -22   4  19      126.08      116.28     30.71 o 
 -20   4  19        0.59       -7.15     19.32 o 
 -18   4  19        2.49        7.18     23.99 o 
 -16   4  19     1318.19     1245.35     58.38 o 
 -14   4  19       60.25       53.59     16.01 o 
 -12   4  19     1484.34     1412.67     80.95 o 
 -10   4  19      640.89      682.91     43.30 o 
  -8   4  19     1477.19     1437.71     61.24 o 
  -6   4  19     1355.54     1473.69     60.08 o 
  -4   4  19     1337.81     1339.00     58.53 o 
  -2   4  19      347.18      382.66     32.45 o 
   0   4  19     1017.19      968.68     56.39 o 
   2   4  19      732.82      733.45     62.22 o 
   4   4  19        5.65       44.81     39.22 o 
   6   4  19      345.73      341.47     48.43 o 
   8   4  19      180.24      218.25     61.55 o 
 -25   5  19       14.48      -30.61     40.54 o 
 -23   5  19      124.31      185.82     66.19 o 
 -21   5  19       34.20       65.36     46.50 o 
 -19   5  19       86.70       85.29     50.30 o 
 -17   5  19       25.17       30.13     24.63 o 
 -15   5  19        0.25        1.94     22.61 o 
 -13   5  19       85.69      145.81     32.97 o 
 -11   5  19       22.51       27.40     22.94 o 
  -9   5  19      218.62      273.77     42.29 o 
  -7   5  19     1415.67     1358.62     59.93 o 
  -5   5  19      572.36      671.68     49.65 o 
  -3   5  19      455.12      489.83     66.93 o 
  -1   5  19      722.59      726.74     63.45 o 
   1   5  19      290.23      279.79     55.53 o 
   3   5  19        1.58       47.49     33.59 o 
   5   5  19      106.08       74.63     44.01 o 
   7   5  19       88.54       97.96     46.50 o 
   9   5  19        6.85       46.00     47.82 o 
 -24   6  19      396.01      492.43     94.98 o 
 -22   6  19      102.93       64.70     39.71 o 
 -20   6  19      114.78       62.54     30.42 o 
 -18   6  19      342.57      388.52     51.36 o 
 -16   6  19      450.77      377.25     57.42 o 
 -14   6  19      361.49      321.28     47.08 o 
 -12   6  19     1066.47     1174.55     80.18 o 
 -10   6  19      441.36      445.68     51.92 o 
  -8   6  19      504.71      506.68     55.69 o 
  -6   6  19      273.66      429.38     52.30 o 
  -4   6  19      352.13      342.85     37.31 o 
  -2   6  19        0.87        3.86     20.41 o 
   0   6  19      778.12      829.10     69.75 o 
   2   6  19      219.73      244.57     42.14 o 
   4   6  19      113.59       34.58     29.12 o 
   6   6  19      247.44      236.95     61.55 o 
   8   6  19       68.15       10.76     32.76 o 
 -23   7  19       12.71      115.50     50.96 o 
 -21   7  19       92.95      124.29     40.54 o 
 -19   7  19        2.24       82.82     37.84 o 
 -17   7  19       14.92        8.60     24.96 o 
 -15   7  19      248.43      267.50     44.62 o 
 -13   7  19       39.45       61.09     26.27 o 
 -11   7  19       48.63       39.20     93.49 o 
  -9   7  19      557.39      634.68     64.82 o 
  -7   7  19       13.09        4.57     45.17 o 
  -5   7  19        1.18       24.06     18.82 o 
  -3   7  19       11.99      -17.35     19.66 o 
  -1   7  19       16.81       30.67     34.25 o 
   1   7  19       27.51      -16.22     25.90 o 
   3   7  19       24.84       31.95     25.15 o 
   5   7  19        3.00      -48.98     48.98 o 
   7   7  19        1.42       -9.76     41.70 o 
 -22   8  19        3.43       60.23     49.47 o 
 -20   8  19      121.61       98.48     62.71 o 
 -18   8  19        4.55       11.43     32.35 o 
 -16   8  19       22.99       17.56    102.42 o 
 -14   8  19      177.70      136.89     65.28 o 
 -12   8  19        2.83       10.09     48.65 o 
 -10   8  19       97.67      116.20     69.66 o 
  -8   8  19      550.10      512.78     59.81 o 
  -6   8  19       21.33       31.73     31.08 o 
  -4   8  19      337.24      419.99     41.39 o 
  -2   8  19       65.62       11.75     22.87 o 
   0   8  19      152.08      103.38     29.63 o 
   2   8  19       77.49      174.20     41.39 o 
   4   8  19      104.02      163.66     38.81 o 
   6   8  19       37.02      123.93     49.97 o 
 -21   9  19       54.07      152.73     77.11 o 
 -19   9  19      101.44      173.19     47.38 o 
 -17   9  19       11.72       63.54     40.70 o 
 -15   9  19       57.59       42.36     42.52 o 
 -13   9  19       25.55       47.44     32.78 o 
 -11   9  19        1.61       15.02     75.45 o 
  -9   9  19        5.05       -4.91     30.17 o 
  -7   9  19       47.94        0.67     39.13 o 
  -5   9  19       10.39        2.32     27.83 o 
  -3   9  19        0.37       24.76     29.37 o 
  -1   9  19       51.61       49.47     37.89 o 
   1   9  19       35.48       53.94     48.15 o 
   3   9  19        4.81       -5.46     39.71 o 
 -16  10  19       85.59      145.78     62.71 o 
 -14  10  19       65.53       91.83     70.82 o 
 -12  10  19        9.59       72.31     55.43 o 
 -10  10  19       21.31       35.41     53.78 o 
  -8  10  19       46.33       77.39     36.86 o 
  -6  10  19       32.49       21.68     38.55 o 
  -4  10  19       63.36      118.67     50.55 o 
  -2  10  19       14.14       22.13     21.52 o 
   0  10  19       37.01       79.59     43.19 o 
 -28   0  20      168.44      133.20     53.45 o 
 -26   0  20      709.88      540.25     87.70 o 
 -24   0  20     1358.04     1275.25    126.75 o 
 -22   0  20      123.99      174.07     52.29 o 
 -20   0  20     1664.56     1575.90    123.77 o 
 -18   0  20     2444.39     2360.38    143.79 o 
 -16   0  20     1832.43     1733.91     86.09 o 
 -14   0  20      369.35      481.51     74.29 o 
 -12   0  20    26084.49    25204.83    452.88 o 
 -10   0  20      162.22      166.96     41.70 o 
  -8   0  20     4472.85     4481.32    186.65 o 
  -6   0  20     1069.32     1094.56     93.16 o 
  -4   0  20     1293.38     1641.72     85.55 o 
  -2   0  20      381.46      446.58     45.34 o 
   0   0  20     2980.39     3094.16    120.03 o 
   2   0  20      322.49      348.30     44.58 o 
   4   0  20     1259.34     1224.62    117.32 o 
   6   0  20      688.04      675.93     95.81 o 
   8   0  20        2.84      -37.89     37.89 o 
  10   0  20      498.86      679.07    102.26 o 
 -27   1  20       70.99      103.31     34.92 o 
 -25   1  20        0.47       -0.13     19.07 o 
 -23   1  20        0.97      -15.37     23.33 o 
 -21   1  20       49.83      111.41     30.10 o 
 -19   1  20       58.82       27.49     17.35 o 
 -17   1  20       59.02       58.81     19.62 o 
 -15   1  20      300.79      210.82     26.56 o 
 -13   1  20      617.57      635.01     53.58 o 
 -11   1  20     1500.35     1421.34     76.44 o 
  -9   1  20       14.90       19.97     18.21 o 
  -7   1  20     3644.82     3455.50    115.60 o 
  -5   1  20       47.30       26.49     16.93 o 
  -3   1  20       39.87       72.39     17.98 o 
  -1   1  20     1079.31     1055.13     49.24 o 
   1   1  20       11.99       -0.64     17.75 o 
   3   1  20       34.52       57.30     20.23 o 
   5   1  20      164.58      174.93     28.63 o 
   7   1  20       46.35       94.09     42.86 o 
   9   1  20        2.78       20.70     27.61 o 
 -28   2  20      133.89      118.47     54.77 o 
 -26   2  20        0.69       13.73     50.80 o 
 -24   2  20        0.59       -9.87     23.20 o 
 -22   2  20       39.95        4.04     21.46 o 
 -20   2  20       52.11       62.31     26.13 o 
 -18   2  20      826.88      770.94     50.11 o 
 -16   2  20      686.84      615.42     40.50 o 
 -14   2  20      687.94      735.88     38.01 o 
 -12   2  20     3972.48     4034.35     97.12 o 
 -10   2  20     2398.16     2405.34     97.11 o 
  -8   2  20      595.06      707.04     53.15 o 
  -6   2  20     4827.07     4807.79    112.31 o 
  -4   2  20      521.79      497.12     38.50 o 
  -2   2  20     1661.82     1629.95     59.84 o 
   0   2  20      398.94      393.81     31.79 o 
   2   2  20      386.81      404.88     33.73 o 
   4   2  20     1109.97     1091.38     62.96 o 
   6   2  20      213.42      222.18     32.82 o 
   8   2  20      211.17      184.18     40.36 o 
  10   2  20      325.98      391.33     77.27 o 
 -27   3  20        0.88       90.34     47.32 o 
 -25   3  20      412.21      567.89     63.88 o 
 -23   3  20      195.66      154.77     38.55 o 
 -21   3  20      197.12      218.88     44.43 o 
 -19   3  20      105.22      119.39     28.17 o 
 -17   3  20      230.29      196.29     38.36 o 
 -15   3  20       18.78       37.55     21.21 o 
 -13   3  20      170.74      166.79     19.36 o 
 -11   3  20       88.87       54.63     21.35 o 
  -9   3  20      295.64      291.34     36.02 o 
  -7   3  20      896.59      776.69     54.98 o 
  -5   3  20       90.02      106.28     21.52 o 
  -3   3  20      338.28      299.74     31.65 o 
  -1   3  20      501.13      459.99     33.47 o 
   1   3  20      778.85      762.99     43.27 o 
   3   3  20      102.14       61.26     24.43 o 
   5   3  20      577.31      591.13     61.94 o 
   7   3  20      114.68       92.85     31.65 o 
   9   3  20       19.10       31.96     28.82 o 
 -26   4  20       34.31       35.79     25.36 o 
 -24   4  20       44.37       32.89     26.31 o 
 -22   4  20      454.01      528.99     57.34 o 
 -20   4  20       64.14       46.58     22.14 o 
 -18   4  20      643.42      586.04     43.03 o 
 -16   4  20      575.67      676.20     49.36 o 
 -14   4  20      318.93      325.35     42.53 o 
 -12   4  20       70.34       45.49     61.97 o 
 -10   4  20      974.08     1058.59     55.21 o 
  -8   4  20      659.00      720.79     45.53 o 
  -6   4  20      550.23      584.15     41.04 o 
  -4   4  20      956.97     1128.14     59.75 o 
  -2   4  20      172.43      159.46     45.17 o 
   0   4  20      121.81       87.40     26.02 o 
   2   4  20        0.90      -20.76     20.81 o 
   4   4  20      332.91      372.83     48.94 o 
   6   4  20       17.07      -58.49     58.49 o 
   8   4  20      269.94      217.42     62.38 o 
 -25   5  20        3.86      -45.83     50.14 o 
 -23   5  20       75.79       44.84     42.52 o 
 -21   5  20       25.87        0.99     33.09 o 
 -19   5  20       14.90       21.05     19.66 o 
 -17   5  20      297.55      297.95     43.97 o 
 -15   5  20      776.60      752.90     65.09 o 
 -13   5  20       24.89       34.19     25.41 o 
 -11   5  20     1147.31     1163.51     78.74 o 
  -9   5  20      554.23      613.45     59.55 o 
  -7   5  20      505.44      434.33     50.02 o 
  -5   5  20      565.76      617.47     58.09 o 
  -3   5  20      257.98      235.74     38.31 o 
  -1   5  20      128.98      115.64     35.36 o 
   1   5  20      717.93      764.31     54.45 o 
   3   5  20       82.31       62.42     30.48 o 
   5   5  20      127.98      143.13     54.11 o 
   7   5  20      117.31      109.37     52.12 o 
 -24   6  20        0.12        2.48     38.22 o 
 -22   6  20       13.69      -16.55     32.43 o 
 -20   6  20       54.16      107.74     34.75 o 
 -18   6  20       15.46       62.73     31.47 o 
 -16   6  20       28.80       19.73     51.38 o 
 -14   6  20       28.33       18.70     37.31 o 
 -12   6  20      568.72      575.57     59.14 o 
 -10   6  20        7.33      -12.38     24.85 o 
  -8   6  20      252.31      321.57     67.43 o 
  -6   6  20      413.40      438.31     56.43 o 
  -4   6  20      121.81       73.61     27.19 o 
  -2   6  20      673.71      637.16     66.27 o 
   0   6  20       26.44       68.80     28.49 o 
   2   6  20       35.18       38.51     25.65 o 
   4   6  20       29.73       45.65     52.12 o 
   6   6  20       59.75       66.68     44.68 o 
 -21   7  20        0.33      -16.40     31.90 o 
 -19   7  20      198.60      253.25     78.76 o 
 -17   7  20      153.81      146.92     37.62 o 
 -15   7  20      214.61      196.71     40.25 o 
 -13   7  20      527.25      511.67     58.82 o 
 -11   7  20      480.95      585.67     64.95 o 
  -9   7  20      258.42      228.04     42.97 o 
  -7   7  20      257.88      222.52     39.21 o 
  -5   7  20      312.42      289.33     36.90 o 
  -3   7  20       23.87       44.57     24.60 o 
  -1   7  20      290.64      254.22     42.54 o 
   1   7  20      246.00      283.05     47.75 o 
   3   7  20       61.28       35.82     27.58 o 
   5   7  20       61.89       72.90     65.28 o 
 -20   8  20       16.29       21.85     30.00 o 
 -18   8  20        0.09      -29.37     29.37 o 
 -16   8  20       35.85       24.33     29.36 o 
 -14   8  20      220.91      352.09     54.69 o 
 -12   8  20        1.32      -26.42     26.42 o 
 -10   8  20       87.28      136.68     38.95 o 
  -8   8  20       39.40      124.60     35.04 o 
  -6   8  20        2.92       -4.23     40.62 o 
  -4   8  20        0.47       -2.73     21.94 o 
  -2   8  20        0.26      107.18     47.32 o 
   0   8  20        6.88      -21.44     29.87 o 
   2   8  20       10.62        6.90     25.14 o 
   4   8  20        7.09      -27.14     29.12 o 
 -21   9  20       20.96       65.52     49.14 o 
 -19   9  20      115.07      160.01     64.20 o 
 -17   9  20       27.30      -47.65     51.46 o 
 -15   9  20      149.43      212.64     45.39 o 
 -13   9  20       33.89       39.04     61.22 o 
 -11   9  20       18.33       20.96     32.80 o 
  -9   9  20       55.36       88.74     32.94 o 
  -7   9  20      103.23      102.69     31.15 o 
  -5   9  20        8.90       -7.95     25.52 o 
  -3   9  20       28.04       29.82     29.35 o 
  -1   9  20      120.78      140.48     49.47 o 
   1   9  20        0.85       -5.29     34.42 o 
 -16  10  20        0.39      -42.69     51.46 o 
 -14  10  20        1.01      -26.47     44.01 o 
 -12  10  20       48.30      -18.37     48.65 o 
 -10  10  20        3.21      -35.24     53.94 o 
  -8  10  20       51.74       -7.63     24.66 o 
  -6  10  20        3.84       30.51     32.87 o 
  -4  10  20        6.45       19.76     41.86 o 
  -2  10  20       38.43       37.23     35.74 o 
 -27   1  21      436.68      549.60     90.92 o 
 -25   1  21       62.64       55.39     81.49 o 
 -23   1  21      207.15      233.42     40.54 o 
 -21   1  21      450.33      387.56     47.07 o 
 -19   1  21      899.32      852.41     64.29 o 
 -17   1  21     2001.34     2083.62     78.72 o 
 -15   1  21     1536.57     1513.12     65.46 o 
 -13   1  21     3803.47     3630.91    126.19 o 
 -11   1  21     2027.33     2066.07     93.41 o 
  -9   1  21      354.00      391.60     56.92 o 
  -7   1  21      703.31      761.01     57.00 o 
  -5   1  21     1621.35     1619.24     68.58 o 
  -3   1  21      747.89      724.87     41.67 o 
  -1   1  21      255.30      268.29     28.18 o 
   1   1  21      891.11      949.98     49.78 o 
   3   1  21      499.57      457.20     37.03 o 
   5   1  21      259.52      308.49     38.35 o 
   7   1  21       87.23       73.30     29.76 o 
   9   1  21      385.21      349.61     66.77 o 
 -28   2  21       81.16      177.71     51.46 o 
 -26   2  21        1.06       28.45     27.00 o 
 -24   2  21      133.61      141.42     34.97 o 
 -22   2  21      229.87      205.77     36.04 o 
 -20   2  21      107.17      116.09     28.74 o 
 -18   2  21      153.82      123.64     25.02 o 
 -16   2  21       41.07       60.08     17.80 o 
 -14   2  21      127.16      100.50     19.17 o 
 -12   2  21      406.55      406.54     44.04 o 
 -10   2  21      298.95      299.00     38.49 o 
  -8   2  21       14.58        9.79     17.29 o 
  -6   2  21       83.90       51.11     17.08 o 
  -4   2  21      255.92      201.41     26.41 o 
  -2   2  21       14.71       29.70     18.86 o 
   0   2  21      116.04      100.07     19.84 o 
   2   2  21        4.42       -1.05     13.99 o 
   4   2  21       47.34       14.17     18.15 o 
   6   2  21      170.68      212.36     56.42 o 
   8   2  21       83.67       72.39     45.01 o 
 -27   3  21       38.18       63.87     44.01 o 
 -25   3  21      183.38      219.77    115.50 o 
 -23   3  21       76.59      100.64     28.76 o 
 -21   3  21      890.85      932.39     71.75 o 
 -19   3  21      568.08      632.46     46.62 o 
 -17   3  21       80.05       47.63     15.80 o 
 -15   3  21     1266.37     1290.12     58.39 o 
 -13   3  21      542.86      547.13     32.51 o 
 -11   3  21     1443.04     1344.70     55.23 o 
  -9   3  21      804.82      867.53     61.38 o 
  -7   3  21     1717.72     1646.83     82.17 o 
  -5   3  21       53.77       39.73     23.91 o 
  -3   3  21      707.59      802.93     49.77 o 
  -1   3  21      519.01      544.51     37.32 o 
   1   3  21        1.59       -8.28     15.60 o 
   3   3  21     1216.76     1312.11     74.59 o 
   5   3  21      180.56      247.18     43.75 o 
   7   3  21      136.10      154.63     38.42 o 
   9   3  21      120.17      131.71     50.14 o 
 -26   4  21       93.99       66.35     37.73 o 
 -24   4  21      124.49      161.81     36.86 o 
 -22   4  21      133.71       77.26     33.67 o 
 -20   4  21      561.91      598.82     88.86 o 
 -18   4  21      132.30      164.32     33.49 o 
 -16   4  21     1028.96     1094.31    108.13 o 
 -14   4  21      834.34      791.18     80.33 o 
 -12   4  21      445.25      521.08     51.86 o 
 -10   4  21      565.50      503.28     40.13 o 
  -8   4  21     2154.02     2093.27     92.28 o 
  -6   4  21       36.40       62.52     18.88 o 
  -4   4  21      298.70      328.55     33.69 o 
  -2   4  21      611.77      594.22     60.72 o 
   0   4  21      637.62      684.59     61.95 o 
   2   4  21        5.42       16.67     39.01 o 
   4   4  21      523.24      481.91     46.67 o 
   6   4  21       48.63       33.59     37.73 o 
 -25   5  21        4.29       40.54     36.57 o 
 -23   5  21      101.45      172.09     59.40 o 
 -21   5  21      208.74      245.72     61.88 o 
 -19   5  21       66.44      101.03     33.59 o 
 -17   5  21      565.67      667.79     62.48 o 
 -15   5  21      315.38      354.09     48.15 o 
 -13   5  21       15.43       74.77     30.01 o 
 -11   5  21      407.92      450.18     52.65 o 
  -9   5  21      232.95      317.66     47.57 o 
  -7   5  21       57.57       91.83     48.32 o 
  -5   5  21      125.71      143.02     56.59 o 
  -3   5  21      262.07      246.43     40.54 o 
  -1   5  21        1.07       54.96     27.92 o 
   1   5  21      229.73      211.34     39.45 o 
   3   5  21       21.70       52.87     44.76 o 
   5   5  21      154.11      110.31     32.98 o 
 -22   6  21        4.19      -45.50     45.50 o 
 -20   6  21      189.25      271.55     67.68 o 
 -18   6  21       22.61       37.99     27.11 o 
 -16   6  21      300.31      291.07     46.72 o 
 -14   6  21      144.53      127.69     33.60 o 
 -12   6  21       46.07       50.57     31.16 o 
 -10   6  21      176.70      189.29     37.35 o 
  -8   6  21      196.84      216.19     41.70 o 
  -6   6  21       19.89       13.57     28.96 o 
  -4   6  21      190.79      176.14     36.97 o 
  -2   6  21      166.06      147.35     34.87 o 
   0   6  21      335.91      235.90     41.81 o 
   2   6  21      265.72      270.80     48.21 o 
   4   6  21       36.28       13.37     58.00 o 
   6   6  21      106.94      111.86     54.27 o 
 -21   7  21       25.08       53.55     43.93 o 
 -19   7  21        8.38      -23.71     32.46 o 
 -17   7  21      101.30       78.17     28.64 o 
 -15   7  21        3.81       83.68     31.22 o 
 -13   7  21        1.91       -2.01     31.12 o 
 -11   7  21        9.60        9.59     25.34 o 
  -9   7  21       79.93      130.11     38.61 o 
  -7   7  21       22.14      -22.25     34.91 o 
  -5   7  21        6.88       43.63     26.68 o 
  -3   7  21        5.08      -24.45     24.45 o 
  -1   7  21       21.56       41.33     28.47 o 
   1   7  21      174.69      179.82     42.57 o 
   3   7  21       85.52       77.08     32.84 o 
   5   7  21        0.17      121.45     54.27 o 
 -20   8  21       73.05       17.77     36.85 o 
 -18   8  21      160.29      141.62     56.09 o 
 -16   8  21      464.97      521.79     65.00 o 
 -14   8  21       65.40       65.78     43.43 o 
 -12   8  21      237.09      353.09     54.77 o 
 -10   8  21      402.78      467.22     59.76 o 
  -8   8  21        5.85       15.23     23.95 o 
  -6   8  21      385.83      517.10     63.79 o 
  -4   8  21      197.10      177.43     36.03 o 
  -2   8  21        0.34        9.29     23.51 o 
   0   8  21      221.33      216.87     45.16 o 
   2   8  21       78.24       89.66     29.41 o 
   4   8  21        5.16      -47.65     47.65 o 
 -19   9  21       15.89      205.84     72.31 o 
 -17   9  21       26.63      -13.57     44.01 o 
 -15   9  21       34.60      -20.84     36.11 o 
 -13   9  21        3.40      -37.94     37.94 o 
 -11   9  21       18.00       53.86     34.30 o 
  -9   9  21        0.03       -3.06     28.07 o 
  -7   9  21        1.28       71.85     37.70 o 
  -5   9  21        6.82        1.75     29.79 o 
  -3   9  21       30.36       69.66     48.81 o 
  -1   9  21       70.74      117.15     48.65 o 
 -14  10  21        0.14       55.43     55.76 o 
 -12  10  21       38.78      113.51     55.93 o 
 -10  10  21        4.57      109.37     60.56 o 
  -8  10  21       55.48      108.78     39.64 o 
  -6  10  21        3.66       -9.56     48.15 o 
  -4  10  21        9.42       26.97     27.47 o 
 -26   0  22      107.37      140.32     49.81 o 
 -24   0  22       36.49       62.22     39.05 o 
 -22   0  22      636.16      570.36     83.06 o 
 -20   0  22      621.92      679.40     84.88 o 
 -18   0  22      677.85      576.15     72.64 o 
 -16   0  22     1886.43     1642.21     86.39 o 
 -14   0  22      874.49      975.09     99.78 o 
 -12   0  22     2231.81     2019.68    135.68 o 
 -10   0  22     1047.25     1171.50    103.75 o 
  -8   0  22      272.50      378.42     59.07 o 
  -6   0  22     3899.43     3813.83    181.85 o 
  -4   0  22      505.74      604.90     57.62 o 
  -2   0  22     1391.74     1518.58     87.97 o 
   0   0  22      612.12      647.02     61.03 o 
   2   0  22     1235.20     1296.65     86.60 o 
   4   0  22      563.46      557.80     61.92 o 
   6   0  22       56.96       20.84     26.83 o 
   8   0  22      458.12      576.89    104.99 o 
 -27   1  22        5.29       39.65     24.43 o 
 -25   1  22      246.15      274.99     47.65 o 
 -23   1  22      135.80      147.95     33.86 o 
 -21   1  22      476.26      453.29     51.16 o 
 -19   1  22      121.97      125.77     28.50 o 
 -17   1  22      249.19      210.69     30.36 o 
 -15   1  22      543.66      600.45     43.77 o 
 -13   1  22        1.92       32.62     21.37 o 
 -11   1  22      955.04      860.34     63.13 o 
  -9   1  22     1665.13     1653.79     85.62 o 
  -7   1  22        2.84       -7.32     21.74 o 
  -5   1  22      306.67      331.35     35.13 o 
  -3   1  22       90.23       79.96     18.72 o 
  -1   1  22        0.13      -18.49     26.48 o 
   1   1  22        2.44       -0.09     17.02 o 
   3   1  22      188.49      198.47     45.12 o 
   5   1  22       11.98       10.37     20.17 o 
   7   1  22       22.60        7.82     20.24 o 
 -28   2  22      325.70      234.63     61.55 o 
 -26   2  22        7.91       10.72     21.03 o 
 -24   2  22      772.52      832.45     74.08 o 
 -22   2  22      636.04      644.30     61.90 o 
 -20   2  22      556.46      546.50     54.77 o 
 -18   2  22     1417.01     1341.35     66.43 o 
 -16   2  22     1050.66     1091.00     70.28 o 
 -14   2  22      199.92      210.92     26.44 o 
 -12   2  22     3913.70     3810.54    131.83 o 
 -10   2  22        1.94       21.34     23.46 o 
  -8   2  22      777.93      750.34     59.59 o 
  -6   2  22     1192.85     1219.03     62.09 o 
  -4   2  22      875.03      827.60     52.10 o 
  -2   2  22      199.95      237.33     29.09 o 
   0   2  22     1027.56      972.66     51.75 o 
   2   2  22      338.37      336.53     32.69 o 
   4   2  22      275.44      302.72     32.65 o 
   6   2  22      233.41      205.65     53.53 o 
   8   2  22      104.06       66.35     36.07 o 
 -27   3  22       10.46        4.30     33.76 o 
 -25   3  22       57.48       26.36     24.71 o 
 -23   3  22      393.30      409.66     51.38 o 
 -21   3  22        3.78       20.06     20.21 o 
 -19   3  22       20.24       28.16     22.63 o 
 -17   3  22      329.17      336.08     32.72 o 
 -15   3  22       47.69       38.21     15.99 o 
 -13   3  22      602.33      589.34     54.99 o 
 -11   3  22     1603.73     1587.37     84.60 o 
  -9   3  22       25.75        6.35     33.01 o 
  -7   3  22      103.65      107.70     28.54 o 
  -5   3  22       17.90       -9.41     16.46 o 
  -3   3  22       93.06       71.18     25.11 o 
  -1   3  22       78.91       23.52     14.53 o 
   1   3  22      133.21      122.60     25.93 o 
   3   3  22      125.77       55.49     30.44 o 
   5   3  22      198.00      108.11     53.61 o 
   7   3  22      123.24      121.16     35.09 o 
 -24   4  22      135.22      218.75     72.64 o 
 -22   4  22      222.45      282.62     65.03 o 
 -20   4  22        5.17       62.79     32.12 o 
 -18   4  22      917.21     1055.09     76.79 o 
 -16   4  22       37.01       37.87     24.72 o 
 -14   4  22       49.66      135.37     35.05 o 
 -12   4  22     1252.67     1353.88     66.30 o 
 -10   4  22       17.12       -3.37     17.48 o 
  -8   4  22      192.87      225.08     33.51 o 
  -6   4  22      319.60      435.54     39.67 o 
  -4   4  22       21.52       -3.07     43.43 o 
  -2   4  22      411.71      486.50     55.91 o 
   0   4  22       50.03       30.77     30.19 o 
   2   4  22       85.41      107.50     26.84 o 
   4   4  22      266.01      265.07     37.48 o 
   6   4  22      136.47      218.76     50.72 o 
 -23   5  22      191.40      252.01     73.14 o 
 -21   5  22        1.29      -49.81     49.81 o 
 -19   5  22      322.63      358.84     60.40 o 
 -17   5  22      749.17      719.52     66.67 o 
 -15   5  22      126.35      107.95     34.74 o 
 -13   5  22      560.13      520.68     55.10 o 
 -11   5  22      294.70      293.67     46.28 o 
  -9   5  22       32.14       21.98     28.29 o 
  -7   5  22      429.32      445.10     76.45 o 
  -5   5  22      314.05      245.92     41.34 o 
  -3   5  22      132.80      172.50     59.90 o 
  -1   5  22      536.55      542.62     79.51 o 
   1   5  22      485.91      458.39     59.61 o 
   3   5  22      116.21      113.37     38.32 o 
   5   5  22      367.91      288.63     51.48 o 
 -22   6  22      103.80      253.99     73.80 o 
 -20   6  22      121.24      142.99     36.18 o 
 -18   6  22      124.42      131.63     38.73 o 
 -16   6  22       10.38       36.76     29.75 o 
 -14   6  22      313.65      299.89     48.17 o 
 -12   6  22       89.95       69.19     26.37 o 
 -10   6  22      200.70      216.02     40.21 o 
  -8   6  22      147.06      142.60     32.45 o 
  -6   6  22       40.03       85.71     44.18 o 
  -4   6  22      207.37      328.07     49.16 o 
  -2   6  22       19.36       21.18     23.43 o 
   0   6  22       88.87       86.92     57.75 o 
   2   6  22        0.20       53.83     26.13 o 
   4   6  22      246.97      203.74     45.49 o 
 -21   7  22      159.41      220.24     71.81 o 
 -19   7  22      128.22      125.45     36.39 o 
 -17   7  22       72.21      114.13     33.69 o 
 -15   7  22      352.17      440.33     60.69 o 
 -13   7  22       49.82       20.87     37.97 o 
 -11   7  22       66.70       27.95     27.09 o 
  -9   7  22       93.42       56.12     32.39 o 
  -7   7  22      218.32      220.54     46.90 o 
  -5   7  22       30.54       -9.01     24.68 o 
  -3   7  22       58.06      105.69     34.23 o 
  -1   7  22      336.84      330.25     49.56 o 
   1   7  22       26.33       -3.02     29.23 o 
   3   7  22       35.80       12.74     31.11 o 
 -20   8  22        0.49       34.91     46.17 o 
 -18   8  22       23.96        4.63     26.11 o 
 -16   8  22       47.67      110.73     36.53 o 
 -14   8  22        0.02       22.85     53.03 o 
 -12   8  22       24.12       52.62     34.62 o 
 -10   8  22        0.45       -5.69     55.51 o 
  -8   8  22       78.87       63.67     30.15 o 
  -6   8  22       10.44       -4.14     43.10 o 
  -4   8  22       38.53       14.38     23.52 o 
  -2   8  22       24.70      -29.08     29.50 o 
   0   8  22        1.68      -30.97     30.97 o 
   2   8  22       11.43       28.79     38.22 o 
 -19   9  22        2.66       55.10     49.31 o 
 -17   9  22       10.81      -35.24     53.28 o 
 -15   9  22       35.72      -10.60     30.94 o 
 -13   9  22        3.75      -15.44     28.20 o 
 -11   9  22       32.61       31.82     29.77 o 
  -9   9  22      291.49      315.42     53.82 o 
  -7   9  22        0.25       39.40     30.30 o 
  -5   9  22      138.55       72.51     32.98 o 
  -3   9  22       26.10       23.83     33.76 o 
 -10  10  22       27.80      135.35     57.91 o 
  -8  10  22        3.98      -10.26     31.94 o 
  -6  10  22        0.02       31.77     32.27 o 
 -27   1  23      249.27      264.25     45.16 o 
 -25   1  23      228.98      217.88     39.56 o 
 -23   1  23      273.57      308.79     52.70 o 
 -21   1  23      854.31      825.59     67.18 o 
 -19   1  23      642.84      693.48     50.72 o 
 -17   1  23       32.06       25.32     15.49 o 
 -15   1  23      653.71      622.37     44.82 o 
 -13   1  23     1252.78     1202.97     77.56 o 
 -11   1  23       13.87       33.25     23.06 o 
  -9   1  23      211.54      203.21     51.96 o 
  -7   1  23     2106.82     2016.16     97.36 o 
  -5   1  23      108.39       99.07     22.78 o 
  -3   1  23     1119.78     1118.21     54.89 o 
  -1   1  23      660.94      687.31     45.44 o 
   1   1  23      439.41      396.09     35.82 o 
   3   1  23      264.75      243.59     31.08 o 
   5   1  23      206.98      210.02     27.85 o 
   7   1  23       85.27       99.17     36.00 o 
 -28   2  23       68.37       89.02     40.70 o 
 -26   2  23      462.97      582.56     65.94 o 
 -24   2  23       31.65        8.73     25.39 o 
 -22   2  23       35.49       30.56     20.51 o 
 -20   2  23      135.00       89.91     26.68 o 
 -18   2  23        6.44      -22.05     22.05 o 
 -16   2  23       23.98       24.46     16.35 o 
 -14   2  23        2.74       -4.22     14.20 o 
 -12   2  23     1070.35      963.51     69.53 o 
 -10   2  23      108.63       80.99     23.41 o 
  -8   2  23      740.21      787.69     79.67 o 
  -6   2  23      299.08      259.93     37.48 o 
  -4   2  23       40.32       12.59     26.80 o 
  -2   2  23      100.50      115.32     21.34 o 
   0   2  23       91.04       69.35     19.37 o 
   2   2  23        1.57        0.08     14.90 o 
   4   2  23      192.26      134.71     29.05 o 
   6   2  23       17.35       18.41     21.17 o 
 -27   3  23      109.17      186.15     60.89 o 
 -25   3  23       23.95       32.99     25.81 o 
 -23   3  23      388.09      515.48     58.90 o 
 -21   3  23      262.43      310.95     43.38 o 
 -19   3  23      119.44       85.43     22.34 o 
 -17   3  23      406.11      476.47     51.28 o 
 -15   3  23      128.47      149.25     49.14 o 
 -13   3  23      262.30      305.23     53.94 o 
 -11   3  23      652.43      766.67     62.45 o 
  -9   3  23      628.36      663.29     56.30 o 
  -7   3  23      287.86      316.95     42.70 o 
  -5   3  23     1255.27     1375.44     67.53 o 
  -3   3  23      431.82      426.51     40.13 o 
  -1   3  23       67.32       69.37     23.99 o 
   1   3  23      715.78      835.04     60.38 o 
   3   3  23      384.53      381.91     42.98 o 
   5   3  23       87.30       35.17     26.35 o 
   7   3  23      101.53      106.23     45.67 o 
 -24   4  23      123.06      258.46     72.31 o 
 -22   4  23      114.65       92.16     45.50 o 
 -20   4  23      362.19      322.63     62.05 o 
 -18   4  23      474.53      411.32     51.22 o 
 -16   4  23      702.99      655.14     61.53 o 
 -14   4  23      282.14      229.94     43.68 o 
 -12   4  23      119.31       68.35     60.31 o 
 -10   4  23     1166.36     1273.92     77.38 o 
  -8   4  23       93.78      144.72     29.11 o 
  -6   4  23      117.84      108.90     33.40 o 
  -4   4  23      387.07      346.30     47.68 o 
  -2   4  23       26.37       26.64     25.23 o 
   0   4  23      261.93      202.62     86.25 o 
   2   4  23        2.52       -7.27     23.53 o 
   4   4  23      170.82      167.17     42.65 o 
 -23   5  23      334.81      459.83     86.87 o 
 -21   5  23       21.39       31.44     47.65 o 
 -19   5  23      340.31      322.20     48.94 o 
 -17   5  23       78.62       89.75     39.38 o 
 -15   5  23      103.07      114.59     32.62 o 
 -13   5  23       20.76       38.35     63.13 o 
 -11   5  23      401.13      434.23     81.41 o 
  -9   5  23       11.53      -36.73     36.73 o 
  -7   5  23       35.73       59.57     43.85 o 
  -5   5  23        9.45       29.80     28.21 o 
  -3   5  23       44.99       50.88     29.45 o 
  -1   5  23        7.21       24.40     29.01 o 
   1   5  23       40.35      107.58     39.28 o 
   3   5  23      149.56      134.95     40.95 o 
 -22   6  23       84.83      202.20     73.63 o 
 -20   6  23       82.16       36.23     28.57 o 
 -18   6  23       79.22       82.34     44.18 o 
 -16   6  23      339.26      365.09     52.25 o 
 -14   6  23       20.96       71.45     33.32 o 
 -12   6  23       23.65       26.90     27.61 o 
 -10   6  23      161.02      163.07     38.40 o 
  -8   6  23       45.99       50.30     39.55 o 
  -6   6  23      462.45      605.28     92.16 o 
  -4   6  23      164.81      178.84     41.68 o 
  -2   6  23      217.97      151.90     38.57 o 
   0   6  23      355.89      443.62     59.43 o 
   2   6  23        0.98      -26.01     26.01 o 
 -21   7  23        2.40       57.91     41.20 o 
 -19   7  23       14.87       14.68     24.51 o 
 -17   7  23       16.41        7.78     35.33 o 
 -15   7  23       18.73       45.17     61.31 o 
 -13   7  23        9.91      -23.04     28.69 o 
 -11   7  23       32.61      -16.55     72.97 o 
  -9   7  23        9.14      -30.93     30.93 o 
  -7   7  23        5.08        2.98     29.78 o 
  -5   7  23        8.50      -39.22     47.99 o 
  -3   7  23       72.04       66.13     26.41 o 
  -1   7  23       37.91      -42.94     42.94 o 
   1   7  23       19.55       28.71     22.34 o 
 -20   8  23       85.42       98.47     38.50 o 
 -18   8  23        8.40       44.19     30.40 o 
 -16   8  23      168.92      229.60     48.65 o 
 -14   8  23       33.82       80.53     34.99 o 
 -12   8  23      190.20      209.95     85.79 o 
 -10   8  23       38.96       57.67     31.04 o 
  -8   8  23      169.12      150.74     39.55 o 
  -6   8  23       36.88       43.68     41.37 o 
  -4   8  23       10.21       62.11     26.57 o 
  -2   8  23      153.09      151.70     53.28 o 
   0   8  23       35.42       79.75     48.65 o 
 -17   9  23        7.06       31.83     28.16 o 
 -15   9  23        1.88       19.80     48.40 o 
 -13   9  23        9.06       -7.90     30.61 o 
 -11   9  23       70.54      112.24     39.94 o 
  -9   9  23       74.43      116.64     35.72 o 
  -7   9  23       57.02       28.14     31.77 o 
  -5   9  23        0.02      -52.62     52.62 o 
 -10  10  23      139.63       99.94     47.99 o 
  -8  10  23       17.11       -5.96     32.10 o 
 -26   0  24      195.78      199.88     58.08 o 
 -24   0  24      589.16      568.05     86.70 o 
 -22   0  24      377.50      388.68     71.15 o 
 -20   0  24        0.87      -35.24     35.24 o 
 -18   0  24      780.23      716.79     63.11 o 
 -16   0  24      440.04      491.60     75.62 o 
 -14   0  24      280.76      202.37     49.14 o 
 -12   0  24      792.31      802.51     92.16 o 
 -10   0  24      781.05      786.30     86.54 o 
  -8   0  24     1482.19     1275.75    112.02 o 
  -6   0  24     3312.61     3402.65    184.66 o 
  -4   0  24     1004.92     1039.82     76.91 o 
  -2   0  24      519.39      568.81     58.08 o 
   0   0  24      965.25     1140.71     85.29 o 
   2   0  24      151.06      212.65     43.26 o 
   4   0  24      215.63      258.98     46.84 o 
   6   0  24      287.23      307.03     50.93 o 
 -27   1  24      170.68      198.22     41.39 o 
 -25   1  24        8.97        9.84     36.32 o 
 -23   1  24      225.46      213.16     39.60 o 
 -21   1  24       31.27       27.42     18.88 o 
 -19   1  24      150.23      165.74     27.48 o 
 -17   1  24      508.42      542.21     47.85 o 
 -15   1  24       10.62       22.30     16.75 o 
 -13   1  24      261.53      222.05     37.03 o 
 -11   1  24      241.86      221.46     36.34 o 
  -9   1  24       61.83       49.83     30.03 o 
  -7   1  24       43.69       37.03     35.08 o 
  -5   1  24       98.50       65.38     25.46 o 
  -3   1  24        9.73       10.08     16.75 o 
  -1   1  24       27.63       68.56     21.76 o 
   1   1  24       86.19       97.07     23.03 o 
   3   1  24        0.04       -0.40     17.93 o 
   5   1  24       28.64       31.67     22.40 o 
 -26   2  24      115.62       74.72     28.51 o 
 -24   2  24      565.54      599.48     64.51 o 
 -22   2  24      931.69      893.66     72.34 o 
 -20   2  24      140.26      167.43     28.27 o 
 -18   2  24      226.05      302.82     41.86 o 
 -16   2  24      222.83      201.67     27.42 o 
 -14   2  24       57.38       94.80     44.19 o 
 -12   2  24      377.06      456.23     51.82 o 
 -10   2  24        3.65      -18.45     25.56 o 
  -8   2  24      498.57      431.55     48.33 o 
  -6   2  24      483.54      529.16     53.20 o 
  -4   2  24      120.51      132.62     31.30 o 
  -2   2  24      604.53      617.99     43.10 o 
   0   2  24      204.46      229.93     29.06 o 
   2   2  24      415.38      431.52     46.73 o 
   4   2  24      156.72      105.58     25.98 o 
   6   2  24       55.30       45.17     65.28 o 
 -25   3  24        5.52      -28.13     34.25 o 
 -23   3  24        7.33       -7.28     38.88 o 
 -21   3  24       24.23       64.04     45.17 o 
 -19   3  24      146.19      141.97     49.14 o 
 -17   3  24      130.99       90.51     45.83 o 
 -15   3  24      120.70       70.32     28.21 o 
 -13   3  24      146.87       92.40     27.37 o 
 -11   3  24      831.71      893.08     68.44 o 
  -9   3  24       96.92      140.56    137.34 o 
  -7   3  24       44.76       64.89     29.29 o 
  -5   3  24      385.26      380.81     39.21 o 
  -3   3  24       65.44       14.50     24.28 o 
  -1   3  24      227.44      245.03     36.25 o 
   1   3  24       42.37       19.96     21.14 o 
   3   3  24       72.61       60.44     23.17 o 
   5   3  24       78.56       35.30     39.22 o 
 -24   4  24       31.31      -48.48     48.48 o 
 -22   4  24        0.83       -4.63     36.07 o 
 -20   4  24       30.05       53.33     53.36 o 
 -18   4  24       28.68       14.59     63.79 o 
 -16   4  24       97.75       73.63     30.20 o 
 -14   4  24      129.94      134.52     50.14 o 
 -12   4  24      657.93      661.49     58.48 o 
 -10   4  24      179.10      203.72     36.68 o 
  -8   4  24      374.04      409.24     46.38 o 
  -6   4  24       47.61      -46.00     49.97 o 
  -4   4  24      596.54      558.92     62.18 o 
  -2   4  24        1.95      -17.47     22.18 o 
   0   4  24      362.92      380.27     53.31 o 
   2   4  24      174.80      183.56     31.61 o 
   4   4  24       50.53       36.89     48.23 o 
 -23   5  24       85.11       56.92     42.86 o 
 -21   5  24      260.20      310.94     53.29 o 
 -19   5  24       84.87      150.04     37.94 o 
 -17   5  24      114.04       82.18     29.81 o 
 -15   5  24      442.88      441.09     56.45 o 
 -13   5  24       57.63       64.12     30.68 o 
 -11   5  24      921.67      751.55     97.29 o 
  -9   5  24      131.06      138.99     55.43 o 
  -7   5  24      239.79      364.52     73.96 o 
  -5   5  24       17.98       19.98     28.54 o 
  -3   5  24      301.38      287.52     48.73 o 
  -1   5  24      132.65      119.20     37.08 o 
   1   5  24        4.93       63.05     28.37 o 
   3   5  24      179.62       85.27     82.90 o 
 -22   6  24       34.34      176.06     69.66 o 
 -20   6  24        9.08       23.17     41.04 o 
 -18   6  24      293.96      259.00     48.70 o 
 -16   6  24        1.62       15.38     23.61 o 
 -14   6  24        0.09       -3.48     25.90 o 
 -12   6  24      224.00      173.81     37.93 o 
 -10   6  24       22.52       51.29     37.89 o 
  -8   6  24        2.81      -37.73     37.73 o 
  -6   6  24      432.32      522.05     90.18 o 
  -4   6  24        1.17       18.77     24.21 o 
  -2   6  24       24.52       16.28     25.84 o 
   0   6  24       22.90       20.32     53.36 o 
   2   6  24       28.04      -20.02     44.84 o 
 -21   7  24       61.04       69.99     38.06 o 
 -19   7  24        1.13       49.92     29.29 o 
 -17   7  24      294.73      265.39     50.10 o 
 -15   7  24        0.58       27.33     28.89 o 
 -13   7  24        3.93       35.71     33.90 o 
 -11   7  24      122.99       66.74     32.93 o 
  -9   7  24      144.06      197.35     45.48 o 
  -7   7  24       14.81       -7.78     37.23 o 
  -5   7  24      277.03      311.08     69.99 o 
  -3   7  24       47.22       10.96     28.21 o 
  -1   7  24       39.51       -9.36     58.66 o 
   1   7  24      174.69      235.96     68.01 o 
 -20   8  24        0.01        8.56     27.32 o 
 -18   8  24        9.65        2.20     28.88 o 
 -16   8  24       11.93      -36.12     36.12 o 
 -14   8  24       13.83      -32.81     32.81 o 
 -12   8  24        3.39       10.27     54.69 o 
 -10   8  24        8.53       21.27     31.22 o 
  -8   8  24       29.86       11.44     24.17 o 
  -6   8  24        0.16       42.19     47.82 o 
  -4   8  24        0.83      -45.67     49.14 o 
  -2   8  24        0.74      -33.76     33.76 o 
 -17   9  24       55.52      156.70     58.58 o 
 -15   9  24        1.61       -0.55     29.17 o 
 -13   9  24       42.68       70.14     34.96 o 
 -11   9  24      173.03      135.62     39.29 o 
  -9   9  24       13.07       15.44     38.88 o 
  -7   9  24      142.07      194.59     71.81 o 
 -27   1  25        3.20       54.54     82.73 o 
 -25   1  25      278.91      234.09     61.31 o 
 -23   1  25      414.49      394.19     50.95 o 
 -21   1  25      175.16      155.61     33.78 o 
 -19   1  25      101.93       91.76     24.47 o 
 -17   1  25      142.02      156.66     26.36 o 
 -15   1  25      273.92      291.17     42.75 o 
 -13   1  25      120.82      114.25     32.49 o 
 -11   1  25      575.37      650.82     69.25 o 
  -9   1  25      543.51      516.05     54.98 o 
  -7   1  25      994.18      884.03     69.67 o 
  -5   1  25      214.49      279.21     34.79 o 
  -3   1  25      287.81      261.92     32.45 o 
  -1   1  25       84.64       96.05     22.69 o 
   1   1  25      387.22      378.25     37.50 o 
   3   1  25      105.22       93.61     21.44 o 
   5   1  25      118.12      109.21     51.46 o 
 -26   2  25        3.04       28.10     25.55 o 
 -24   2  25        1.87       16.31     71.48 o 
 -22   2  25        3.16       32.22     21.35 o 
 -20   2  25      129.72       97.42     22.35 o 
 -18   2  25        6.40      -33.18     33.18 o 
 -16   2  25      247.09      287.21     35.38 o 
 -14   2  25        0.41      -21.62     39.30 o 
 -12   2  25      317.76      283.78     41.44 o 
 -10   2  25      159.88      191.77     34.88 o 
  -8   2  25       53.39      107.10     30.36 o 
  -6   2  25      152.79      119.51     29.57 o 
  -4   2  25      136.28      128.74     26.76 o 
  -2   2  25       16.10        6.31     33.60 o 
   0   2  25      213.29      191.28     28.40 o 
   2   2  25       11.69       28.05     27.24 o 
   4   2  25        5.73       -9.89     30.94 o 
 -25   3  25       26.66      -34.91     42.03 o 
 -23   3  25       52.87       71.32     46.83 o 
 -21   3  25       10.51       68.53     36.74 o 
 -19   3  25      549.15      681.06    100.60 o 
 -17   3  25       80.78      147.60     58.08 o 
 -15   3  25      554.37      597.02     87.45 o 
 -13   3  25     1692.68     1791.30     98.51 o 
 -11   3  25       46.78       95.69     31.40 o 
  -9   3  25      230.30      260.37     41.60 o 
  -7   3  25     1124.42     1174.46     78.96 o 
  -5   3  25       87.27      116.64     27.08 o 
  -3   3  25      429.49      409.54     54.81 o 
  -1   3  25      298.01      260.10     38.36 o 
   1   3  25      257.89      268.35     45.74 o 
   3   3  25       21.24       23.20     31.82 o 
   5   3  25       84.93       24.82     36.57 o 
 -24   4  25       19.54       16.05     42.03 o 
 -22   4  25        5.81        0.99     39.71 o 
 -20   4  25       40.77       76.45     48.65 o 
 -18   4  25       70.36       47.88     26.42 o 
 -16   4  25       73.86      106.73     48.65 o 
 -14   4  25       41.71       54.44     43.68 o 
 -12   4  25     1343.04     1267.86     81.70 o 
 -10   4  25        5.30        0.83     19.55 o 
  -8   4  25      229.92      199.39     56.09 o 
  -6   4  25      450.97      471.41     81.74 o 
  -4   4  25       62.26        1.63     22.14 o 
  -2   4  25      236.25      254.90     46.39 o 
   0   4  25      126.08      113.46     76.94 o 
   2   4  25       10.79       21.42     25.43 o 
 -23   5  25        5.62       41.70     39.55 o 
 -21   5  25       11.03       30.99     28.76 o 
 -19   5  25       13.66       -6.78     41.20 o 
 -17   5  25       73.58        4.23     53.53 o 
 -15   5  25       99.81      100.66     33.32 o 
 -13   5  25       76.14      -29.62     41.86 o 
 -11   5  25       26.10       33.59     35.24 o 
  -9   5  25      191.33      270.70     70.32 o 
  -7   5  25       18.83       -1.16     40.04 o 
  -5   5  25       36.13        9.59     54.93 o 
  -3   5  25      113.36      122.36     37.62 o 
  -1   5  25       50.53       86.04     57.33 o 
   1   5  25        5.09       -7.20     63.62 o 
 -20   6  25      164.92      237.94     75.12 o 
 -18   6  25      179.02      185.20     42.51 o 
 -16   6  25      130.74       71.66     30.63 o 
 -14   6  25       89.14      149.21     43.97 o 
 -12   6  25      278.80      286.97     51.89 o 
 -10   6  25      183.40      189.96     63.70 o 
  -8   6  25      322.80      415.98     85.38 o 
  -6   6  25       45.87       90.18     52.78 o 
  -4   6  25       96.83      133.09     37.42 o 
  -2   6  25      184.80      189.83     60.81 o 
   0   6  25       30.71      -51.46     54.11 o 
 -21   7  25        3.55      108.21     53.94 o 
 -19   7  25        1.31       37.45     65.52 o 
 -17   7  25        0.50       53.42     31.85 o 
 -15   7  25       33.28       50.50     33.23 o 
 -13   7  25        6.80       -6.72     74.79 o 
 -11   7  25       69.95       80.61     33.79 o 
  -9   7  25      281.77      437.66     85.88 o 
  -7   7  25       24.73      -29.78     41.70 o 
  -5   7  25       69.72      170.76     68.01 o 
  -3   7  25       12.37        8.79     24.49 o 
  -1   7  25       21.12        1.49     40.04 o 
 -20   8  25        8.27      -49.31     53.11 o 
 -18   8  25        5.07      -34.52     34.52 o 
 -16   8  25       33.16       17.30     37.48 o 
 -14   8  25       27.94       27.09     30.19 o 
 -12   8  25        7.85       58.08     33.81 o 
 -10   8  25      342.10      345.79     54.92 o 
  -8   8  25        0.55      -12.24     43.68 o 
  -6   8  25       22.36       20.35     34.25 o 
  -2   8  25       33.64       74.96     43.68 o 
 -13   9  25        6.44       -0.33     44.01 o 
 -11   9  25        1.55       -3.14     34.75 o 
 -26   0  26      245.80      201.87     57.75 o 
 -24   0  26      160.59      168.44     46.99 o 
 -22   0  26      560.77      411.51     73.30 o 
 -20   0  26      102.00       95.47     42.52 o 
 -18   0  26      293.57      321.36     45.83 o 
 -16   0  26     1110.43      883.92    106.06 o 
 -14   0  26     1033.16     1073.05    109.87 o 
 -12   0  26     1262.57     1151.65    114.83 o 
 -10   0  26      596.27      583.77     83.73 o 
  -8   0  26     2389.30     2314.05    162.16 o 
  -6   0  26       10.24      -37.56     37.56 o 
  -4   0  26      469.28      464.88     57.78 o 
  -2   0  26      497.11      503.86     59.41 o 
   0   0  26       95.92      154.14     39.86 o 
   2   0  26      352.68      376.56     54.16 o 
   4   0  26      144.58       59.73     44.18 o 
 -27   1  26        2.25      -18.53     30.28 o 
 -25   1  26        6.52        8.36     21.20 o 
 -23   1  26      190.30      248.24     42.51 o 
 -21   1  26        1.51      -26.19     26.19 o 
 -19   1  26        2.09      -17.40     20.71 o 
 -17   1  26      129.54      122.61     26.19 o 
 -15   1  26      244.07      247.47     62.46 o 
 -13   1  26        5.96       28.97     25.81 o 
 -11   1  26        0.17       15.40     23.99 o 
  -9   1  26       25.35        7.05     22.64 o 
  -7   1  26       48.70       34.42     20.99 o 
  -5   1  26        4.59        7.64     21.48 o 
  -3   1  26      107.65       82.19     35.71 o 
  -1   1  26       91.80       69.78     22.27 o 
   1   1  26        0.57        5.50     21.58 o 
   3   1  26       19.28       40.76     22.93 o 
 -26   2  26       26.60       12.67     21.12 o 
 -24   2  26      131.37      162.24     39.24 o 
 -22   2  26       50.50       31.61     26.81 o 
 -20   2  26       55.74       33.36     19.11 o 
 -18   2  26      111.53       74.96     35.91 o 
 -16   2  26      617.15      662.31     65.19 o 
 -14   2  26      255.03      258.85     77.77 o 
 -12   2  26      134.81      135.78     33.48 o 
 -10   2  26      595.51      584.22     58.05 o 
  -8   2  26      194.90      242.24     37.99 o 
  -6   2  26      199.28      250.29     41.22 o 
  -4   2  26      303.11      304.36     37.41 o 
  -2   2  26        1.40        8.08     24.07 o 
   0   2  26      461.10      485.46     50.08 o 
   2   2  26       32.46      -21.67     25.35 o 
 -25   3  26        4.20       38.06     32.76 o 
 -23   3  26       75.54      102.09     49.97 o 
 -21   3  26      256.42      333.45     52.69 o 
 -19   3  26       81.15      101.27     52.45 o 
 -17   3  26      108.41       41.70     36.90 o 
 -15   3  26      151.63      172.93     36.73 o 
 -13   3  26      135.04      114.62     33.38 o 
 -11   3  26       42.31        6.23     40.95 o 
  -9   3  26       70.34       22.92     21.43 o 
  -7   3  26      117.90       49.67     23.04 o 
  -5   3  26       72.39       20.64     37.40 o 
  -3   3  26      246.52      166.84     36.22 o 
  -1   3  26       81.22      135.40     41.12 o 
   1   3  26       16.34       21.56     20.39 o 
   3   3  26       63.52        5.96     34.58 o 
 -24   4  26       33.43       27.47     46.00 o 
 -22   4  26       78.19       45.34     36.07 o 
 -20   4  26        1.09      -18.37     31.60 o 
 -18   4  26      345.52      448.25     81.74 o 
 -16   4  26      166.29      171.09     54.27 o 
 -14   4  26       70.93       76.11     49.14 o 
 -12   4  26      217.36      285.45     44.17 o 
 -10   4  26       98.34       36.40     35.41 o 
  -8   4  26       18.02       50.30     44.18 o 
  -6   4  26      874.22     1124.51    127.74 o 
  -4   4  26        6.76      -19.17     28.03 o 
  -2   4  26       84.71       55.01     29.16 o 
   0   4  26      136.96      266.91     55.84 o 
 -21   5  26       24.97       70.43     64.95 o 
 -19   5  26        4.64       81.08     61.39 o 
 -17   5  26      206.82      276.99     85.96 o 
 -15   5  26       14.11       20.52     36.90 o 
 -13   5  26       31.88       -9.76     41.86 o 
 -11   5  26      521.85      618.18     97.63 o 
  -9   5  26       50.77       71.98     54.11 o 
  -7   5  26        5.06       17.87     31.44 o 
  -5   5  26      421.37      333.70     54.24 o 
  -3   5  26        0.57      -15.93     34.67 o 
  -1   5  26       36.04      -34.47     41.95 o 
 -20   6  26       25.20       27.96     41.20 o 
 -18   6  26        4.15       -0.89     24.65 o 
 -16   6  26       49.67       63.20     30.30 o 
 -14   6  26        0.34       23.33     36.57 o 
 -12   6  26      185.91      232.48     72.47 o 
 -10   6  26       13.69       -6.12     40.54 o 
  -8   6  26       72.37      105.07     53.11 o 
  -6   6  26        2.44      -22.34     37.23 o 
  -4   6  26       15.78      -26.60     31.75 o 
  -2   6  26        6.67       92.48     49.89 o 
 -19   7  26       56.51      100.52     33.20 o 
 -17   7  26       66.64       18.64     31.02 o 
 -15   7  26       26.78       52.48     30.46 o 
 -13   7  26       12.15       -5.84     28.37 o 
 -11   7  26      746.09      689.50    109.87 o 
  -9   7  26       36.92       98.29     55.93 o 
  -7   7  26      288.80      272.36     69.16 o 
  -5   7  26        7.17       95.14     63.21 o 
  -3   7  26       75.96       53.78     42.52 o 
 -18   8  26        1.66       54.60     47.82 o 
 -16   8  26       15.00       71.42     35.38 o 
 -14   8  26        1.91       -2.98     32.92 o 
 -12   8  26        0.01      -17.00     30.33 o 
 -10   8  26      104.64      119.63     51.46 o 
  -8   8  26       17.54        4.14     41.53 o 
 -27   1  27        1.30        1.99     25.65 o 
 -25   1  27      110.52      149.61     38.70 o 
 -23   1  27      221.07      213.00     38.33 o 
 -21   1  27       23.23       63.68     26.35 o 
 -19   1  27      740.16      857.44     58.16 o 
 -17   1  27      347.97      336.30     37.47 o 
 -15   1  27      365.49      293.49     46.51 o 
 -13   1  27      602.06      549.48     58.50 o 
 -11   1  27      398.33      404.68     51.21 o 
  -9   1  27      195.94      210.82     39.74 o 
  -7   1  27      428.02      447.78     53.99 o 
  -5   1  27       66.85       79.93     32.48 o 
  -3   1  27      139.68      151.78     27.43 o 
  -1   1  27      151.29      169.41     27.86 o 
   1   1  27      193.93      197.46     35.39 o 
   3   1  27       36.76       91.50     48.81 o 
 -24   2  27       77.58      120.13     57.75 o 
 -22   2  27       34.00       84.22     46.83 o 
 -20   2  27       68.63       60.03     28.98 o 
 -18   2  27      235.06      345.33     76.11 o 
 -16   2  27        5.78      -26.88     26.88 o 
 -14   2  27        4.38       11.90     20.47 o 
 -12   2  27       54.58       78.17     67.92 o 
 -10   2  27       69.20       63.97     25.20 o 
  -8   2  27        6.45       -6.11     44.01 o 
  -6   2  27      373.76      384.53     49.66 o 
  -4   2  27       36.73       55.46     37.67 o 
  -2   2  27      127.15       55.10     28.70 o 
   0   2  27        0.10      -21.02     24.36 o 
   2   2  27        0.99      -25.08     25.08 o 
 -23   3  27       57.95       19.19     33.76 o 
 -21   3  27      240.21      242.88     44.87 o 
 -19   3  27      176.91      196.57     55.60 o 
 -17   3  27       68.13      103.09     55.76 o 
 -15   3  27      908.30     1056.38     82.78 o 
 -13   3  27       18.45        3.88     22.11 o 
 -11   3  27      242.83      309.22     50.14 o 
  -9   3  27      307.48      378.57     71.07 o 
  -7   3  27      256.14      284.93     67.68 o 
  -5   3  27       17.19       -3.19     27.78 o 
  -3   3  27      255.14      418.73     59.59 o 
  -1   3  27       69.93      169.30     45.13 o 
   1   3  27       60.74       44.31     30.64 o 
 -22   4  27       12.32       -3.68     35.08 o 
 -20   4  27       85.54       39.88     33.42 o 
 -18   4  27        0.25       54.27     46.00 o 
 -16   4  27      101.16       87.70     49.64 o 
 -14   4  27        2.47       -7.01     29.45 o 
 -12   4  27      326.29      398.94     83.40 o 
 -10   4  27       37.08       -8.60     44.68 o 
  -8   4  27       82.73       81.57     43.85 o 
  -6   4  27       76.70      146.77     61.88 o 
  -4   4  27      130.88      141.51     40.24 o 
  -2   4  27       77.34      113.78     41.05 o 
 -21   5  27       76.64       86.37     50.14 o 
 -19   5  27       50.19      138.00     61.55 o 
 -17   5  27       52.36       97.79     49.97 o 
 -15   5  27       34.17      119.30     62.05 o 
 -13   5  27       88.48       23.17     31.77 o 
 -11   5  27       64.36      186.98     65.36 o 
  -9   5  27      202.82      277.65     68.67 o 
  -7   5  27        1.46      -34.09     48.15 o 
  -5   5  27       64.77      111.36     53.28 o 
  -3   5  27       13.30       36.96     32.40 o 
 -20   6  27       57.55       56.26     52.29 o 
 -18   6  27       75.65      116.72     38.34 o 
 -16   6  27      106.71      218.26     49.61 o 
 -14   6  27       21.61      -26.14     43.52 o 
 -12   6  27      466.85      384.38     78.60 o 
 -10   6  27       95.57      188.96     63.54 o 
  -8   6  27        0.84      -11.91     37.23 o 
  -6   6  27       55.64      202.70     65.03 o 
  -4   6  27       66.06       49.91     57.25 o 
 -19   7  27       24.71        9.60     34.42 o 
 -17   7  27        0.10      -21.97     61.06 o 
 -15   7  27        3.42       49.29     55.27 o 
 -13   7  27      111.14      192.44     66.19 o 
 -11   7  27       10.40       30.45     44.68 o 
  -9   7  27        0.95      -25.65     31.77 o 
  -7   7  27        1.02       86.21     55.27 o 
 -26   0  28       42.40       76.11     39.55 o 
 -24   0  28      275.93      284.27     65.03 o 
 -22   0  28       36.20      112.68     43.68 o 
 -20   0  28      356.06      286.84     72.06 o 
 -18   0  28       66.12       75.50     29.60 o 
 -16   0  28      869.60      849.67    107.88 o 
 -14   0  28       46.81      -27.63     39.22 o 
 -12   0  28      434.30      406.55     76.11 o 
 -10   0  28      550.33      615.70     91.01 o 
  -8   0  28       37.69       17.37     36.57 o 
  -6   0  28      213.00      202.20     53.94 o 
  -4   0  28      427.73      389.51     73.14 o 
  -2   0  28        1.20       10.00     33.12 o 
   0   0  28      964.06     1012.86     89.23 o 
   2   0  28       12.23       11.25     29.45 o 
 -25   1  28       20.00       21.23     93.24 o 
 -23   1  28       24.01       38.55     25.32 o 
 -21   1  28        8.51       27.17     20.44 o 
 -19   1  28       24.51       10.69     17.20 o 
 -17   1  28       20.29        6.61     23.29 o 
 -15   1  28       15.25       39.13     65.77 o 
 -13   1  28        0.48       46.05     26.31 o 
 -11   1  28       98.21      135.15     37.53 o 
  -9   1  28       46.29       93.07     34.09 o 
  -7   1  28       78.74       72.80     30.11 o 
  -5   1  28       29.23       39.14     80.09 o 
  -3   1  28       13.38      -18.00     25.31 o 
  -1   1  28        0.02      -14.43     17.32 o 
   1   1  28       16.22       42.36     43.19 o 
 -24   2  28       55.57       18.86     26.31 o 
 -22   2  28      143.95       98.29     47.49 o 
 -20   2  28       61.40       50.77     27.30 o 
 -18   2  28      289.18      311.11     49.04 o 
 -16   2  28      290.74      324.22     50.72 o 
 -14   2  28      128.42      147.57     35.04 o 
 -12   2  28      243.10      161.59     36.26 o 
 -10   2  28      108.17      100.17     54.27 o 
  -8   2  28      320.37      315.23     47.76 o 
  -6   2  28      120.52      110.86     60.56 o 
  -4   2  28       89.37       59.73     21.24 o 
  -2   2  28      175.41      101.70     57.75 o 
   0   2  28       98.48      104.38     35.82 o 
 -23   3  28      123.28       80.58     43.85 o 
 -21   3  28      363.62      391.12     57.28 o 
 -19   3  28       57.81       30.11     37.56 o 
 -17   3  28      187.19      170.60     55.93 o 
 -15   3  28       13.19       16.61     62.05 o 
 -13   3  28       51.39       47.33     28.79 o 
 -11   3  28       84.67      107.87     39.13 o 
  -9   3  28        0.64       -2.20     22.82 o 
  -7   3  28       94.26       86.37     46.17 o 
  -5   3  28       54.26       52.12     34.25 o 
  -3   3  28        0.10       13.03     30.81 o 
  -1   3  28       41.57      -10.42     41.37 o 
 -22   4  28      111.27       85.24     34.85 o 
 -20   4  28      148.82      116.32     58.41 o 
 -18   4  28       23.69       29.62     40.54 o 
 -16   4  28      272.33      338.54     76.28 o 
 -14   4  28       19.38       38.88     45.67 o 
 -12   4  28        1.77      -10.09     40.04 o 
 -10   4  28       97.98      100.93     48.81 o 
  -8   4  28      119.68      157.69     57.75 o 
  -6   4  28        5.85        5.13     36.73 o 
  -4   4  28       49.71       78.71     46.41 o 
  -2   4  28       52.08       54.84     59.73 o 
 -19   5  28       76.83      129.06     53.11 o 
 -17   5  28        9.61       60.73     56.75 o 
 -15   5  28       26.35       42.69     43.35 o 
 -13   5  28      249.95      200.88     64.53 o 
 -11   5  28       28.15       28.46     28.96 o 
  -9   5  28       22.12       30.61     39.22 o 
  -7   5  28      243.10      276.49     76.61 o 
  -5   5  28        0.12      109.54     64.04 o 
 -18   6  28       20.16       86.21     57.25 o 
 -16   6  28       13.66      -52.45     52.45 o 
 -14   6  28       15.04       -9.60     48.98 o 
 -12   6  28       38.52      101.93     60.73 o 
 -10   6  28      236.19      326.30     76.11 o 
  -8   6  28       65.13      -45.67     47.99 o 
 -19   7  28       21.40      -30.94     41.70 o 
 -17   7  28       35.74       46.17     39.88 o 
 -13   7  28       30.86       28.13     46.17 o 
 -25   1  29       93.51      201.54     59.07 o 
 -23   1  29      109.47      120.62     46.17 o 
 -21   1  29       34.73        8.42     23.39 o 
 -19   1  29      267.46      285.71     38.35 o 
 -17   1  29       53.36       67.06     31.36 o 
 -15   1  29      467.87      536.04     68.25 o 
 -13   1  29        7.39      -14.10     24.59 o 
 -11   1  29      178.25      180.70     37.45 o 
  -9   1  29      104.52      102.98     31.01 o 
  -7   1  29       98.80       65.74     27.74 o 
  -5   1  29       73.48       60.42     28.36 o 
  -3   1  29      238.62      184.45     38.56 o 
  -1   1  29      129.99      146.93     53.28 o 
 -24   2  29       18.38       -4.63     34.58 o 
 -22   2  29      114.52      115.50     47.82 o 
 -20   2  29        0.21       25.34     55.51 o 
 -18   2  29        2.06       51.99     28.90 o 
 -16   2  29       62.97       63.64     28.69 o 
 -14   2  29        3.82       -1.59     25.56 o 
 -12   2  29       14.94       21.02     26.88 o 
 -10   2  29       45.11       50.16     27.33 o 
  -8   2  29       64.61      -24.65     37.15 o 
  -6   2  29       30.68       94.77     33.35 o 
  -4   2  29       49.25       17.53     27.35 o 
  -2   2  29        9.70      -27.96     43.85 o 
 -23   3  29      169.44       57.58     46.66 o 
 -21   3  29        2.36      -27.90     27.90 o 
 -19   3  29      101.11      192.27     61.72 o 
 -17   3  29       96.09      150.08     61.88 o 
 -15   3  29       20.89       -1.79     22.05 o 
 -13   3  29       59.99       89.30     62.30 o 
 -11   3  29       85.80      114.17     32.22 o 
  -9   3  29      211.04      276.49     69.33 o 
  -7   3  29       61.61       57.91     44.01 o 
  -5   3  29      169.90      232.65     69.00 o 
  -3   3  29        9.55       -4.30     47.49 o 
 -20   4  29       14.49      -54.93     54.93 o 
 -18   4  29      132.72      117.98     49.47 o 
 -16   4  29       54.79       50.96     41.70 o 
 -14   4  29       64.00        1.16     36.57 o 
 -12   4  29      134.16      102.75     57.58 o 
 -10   4  29       80.97      105.40     50.80 o 
  -8   4  29        6.98       19.19     44.18 o 
  -6   4  29      185.87      272.03     70.32 o 
  -4   4  29       16.95       27.80     41.86 o 
 -19   5  29      103.14      127.91     64.53 o 
 -17   5  29       34.10       22.50     35.58 o 
 -15   5  29       35.62       22.67     36.57 o 
 -13   5  29       34.75       -5.29     38.88 o 
 -11   5  29       91.40      232.15     71.65 o 
  -9   5  29        3.67      -34.25     44.84 o 
  -7   5  29      128.38      125.92     50.80 o 
 -14   6  29       24.61       77.44     58.74 o 
 -12   6  29      180.89      149.09     57.25 o 
 -24   0  30       18.10      -23.50     32.76 o 
 -22   0  30        0.67       18.20     26.97 o 
 -20   0  30       89.43       49.38     70.90 o 
 -18   0  30      105.05       92.99     46.50 o 
 -16   0  30       45.69       50.14     46.17 o 
 -14   0  30       15.79      112.85     51.63 o 
 -12   0  30       92.06      159.01     58.41 o 
 -10   0  30       26.39       40.54     36.90 o 
  -8   0  30      221.65      197.24     60.56 o 
  -6   0  30      330.32      343.84     75.62 o 
  -4   0  30       45.45       18.53     27.80 o 
  -2   0  30      276.48      225.70     61.88 o 
 -23   1  30        3.46      -25.15     27.80 o 
 -21   1  30        0.97       -2.89     44.51 o 
 -19   1  30       14.64       53.69     23.53 o 
 -17   1  30       26.82       91.65     32.43 o 
 -15   1  30       16.49       13.33     71.98 o 
 -13   1  30      103.03       24.04     25.56 o 
 -11   1  30        4.25       53.07     26.83 o 
  -9   1  30        7.39       -0.82     27.05 o 
  -7   1  30       24.73       29.23     29.87 o 
  -5   1  30       13.88       -9.03     24.25 o 
  -3   1  30        1.06        8.27     22.52 o 
 -22   2  30       79.66      138.12     53.69 o 
 -20   2  30      296.27      262.47     47.27 o 
 -18   2  30        9.63       53.85     30.52 o 
 -16   2  30      468.11      528.11     61.65 o 
 -14   2  30        0.40      -22.06     27.32 o 
 -12   2  30      165.62      214.37     43.41 o 
 -10   2  30      212.04      246.50     45.21 o 
  -8   2  30       43.00       49.35     27.77 o 
  -6   2  30       63.93      190.78     65.03 o 
  -4   2  30      137.30      253.99     71.15 o 
 -21   3  30        9.23       10.42     36.73 o 
 -19   3  30       68.65       39.55     41.86 o 
 -17   3  30        9.49      -17.87     32.27 o 
 -15   3  30       18.30      -31.23     31.23 o 
 -13   3  30      116.99      135.02     41.04 o 
 -11   3  30      114.66       96.14     55.76 o 
  -9   3  30        1.79       52.29     52.95 o 
  -7   3  30      216.28      240.75     68.17 o 
  -5   3  30        4.71       72.31     51.46 o 
 -18   4  30        0.34      -65.86     65.86 o 
 -16   4  30       14.83      119.80     53.28 o 
 -14   4  30        5.47        7.12     37.40 o 
 -12   4  30       13.63       17.54     38.22 o 
 -10   4  30      338.81      281.79     77.11 o 
  -8   4  30        0.81      -15.55     42.03 o 
 -15   5  30      101.02       75.29     39.88 o 
 -13   5  30        5.93      -19.86     32.27 o 
 -11   5  30      106.58      186.98     66.68 o 
 -23   1  31       91.57      139.98     49.64 o 
 -21   1  31       70.33      143.12     38.31 o 
 -19   1  31       88.76       71.78     56.99 o 
 -17   1  31      128.27      178.19     70.16 o 
 -15   1  31       30.61       40.17     34.00 o 
 -13   1  31       38.86       15.67     63.37 o 
 -11   1  31      184.55      190.99     41.19 o 
  -9   1  31       94.61      151.29     37.77 o 
  -7   1  31       82.68       72.68     30.40 o 
  -5   1  31       91.99      170.08     43.27 o 
 -22   2  31        0.28        1.65     25.15 o 
 -20   2  31        1.22      -52.78     52.78 o 
 -18   2  31       10.52       28.64     40.13 o 
 -16   2  31        0.49       18.48     48.40 o 
 -14   2  31       27.71       17.90     78.35 o 
 -12   2  31       82.39        7.62     51.87 o 
 -10   2  31       13.44        6.95     27.24 o 
  -8   2  31        0.04      -29.78     39.22 o 
  -6   2  31       13.83       56.09     41.86 o 
 -21   3  31        3.33        8.27     33.92 o 
 -19   3  31       68.35       95.97     52.62 o 
 -17   3  31       21.20       62.41     78.10 o 
 -15   3  31       62.10       60.00     44.34 o 
 -13   3  31       63.37        7.28     42.36 o 
 -11   3  31      140.48      117.65     52.62 o 
  -9   3  31       14.06       33.26     42.69 o 
 -16   4  31       16.67       32.60     42.36 o 
 -14   4  31       38.84       24.16     41.53 o 
 -12   4  31       63.95       45.83     48.65 o 
 -20   0  32       43.34       47.65     34.91 o 
 -18   0  32        0.61       14.06     32.43 o 
 -16   0  32      412.04      458.51     87.53 o 
 -14   0  32        8.75       32.10     40.21 o 
 -12   0  32      201.19      175.73     54.60 o 
 -10   0  32      283.48      307.93     71.32 o 
  -8   0  32       36.60       10.59     33.42 o 
  -6   0  32       60.25       58.24     48.65 o 
 -23   1  32        6.38      -10.26     31.77 o 
 -21   1  32       20.21        0.33     29.29 o 
 -19   1  32       15.75       -0.71     21.21 o 
 -17   1  32       11.04        2.56     77.36 o 
 -15   1  32       84.72       48.88     29.10 o 
 -13   1  32        9.43       43.35     31.16 o 
 -11   1  32       24.36       30.24     32.27 o 
  -9   1  32       24.95      -29.70     29.70 o 
  -7   1  32       12.81       15.66     54.44 o 
 -18   2  32      121.96      152.70    120.71 o 
 -16   2  32      106.36       61.71     48.15 o 
 -14   2  32       63.88       16.30     53.11 o 
 -12   2  32       95.32       93.09     36.12 o 
 -10   2  32      174.37      236.12     65.36 o 
 -17   3  32       26.07      -20.68     36.90 o 
 -13   3  32       13.36       31.11     49.97 o 
 -19   1  33       70.34       42.03     36.07 o 
 -17   1  33       99.10       73.63     43.35 o 
 -15   1  33        2.90        0.74     25.21 o 
 -13   1  33      122.61      215.77     47.57 o 
 -11   1  33      136.33      142.17     38.67 o 
  -9   1  33       14.92      -56.42     56.42 o 
 -18   2  33       12.73      -43.02     43.02 o 
 -16   2  33       14.39        4.63     33.09 o 
 -14   2  33       17.64       69.00     47.82 o 
 -15   1  34        1.70       42.19     32.76 o 
 -13   1  34        0.04      -30.28     42.03 o 
 -16   2  34       86.32      135.35     56.75 o 
                                                 
